# Supplementary material for: 14-Eth­oxy-4,6-dimethyl-9-phenyl-8,12-dioxa-4,6-diaza­tetra­cyclo­[8.8.0.02,7.013,18]octa­deca-2(7),13,15,17-tetra­ene-3,5,11-trione
Source: Acta Crystallogr Sect E Struct Rep Online. 2012 Dec 12;69(Pt 1):o80. doi: 10.1107/S160053681205009X (PMC3588261; doi:10.1107/S160053681205009X)
Supplement: Supplementary file 1 [file e-69-00o80-sup1.cif]

##############################################################################
#                                                                            #
# This CIF contains the data in a paper accepted for publication in          #
# Acta Crystallographica Section E. It conforms to the requirements of       #
# Notes for Authors for Acta Crystallographica Section E, and has been       #
# peer reviewed under the auspices of the IUCr Commission on Journals.       #
#                                                                            #
# Full details of the Crystallographic Information File format               #
# are given in the paper "The Crystallographic Information File (CIF):       #
# a New Standard Archive File for Crystallography" by S. R. Hall, F. H.      #
# Allen and I. D. Brown [Acta Cryst. (1991), A47, 655-685].                  #
#                                                                            #
# The current version of the core CIF dictionary is obtainable from          #
# ftp://ftp.iucr.org/pub/cif_core.dic.                                       #
#                                                                            #
# Software is freely available for graphical display of the structure(s)     #
# in this CIF. For information consult the CIF software page                 #
# http://www.iucr.org/resources/cif/software.                                #
#                                                                            #
# This file may be used for bona fide research purposes within the           #
# scientific community so long as proper attribution is given to the journal # 
# article from which it was obtained.                                        #
#                                                                            #
##############################################################################
data_I
_audit_creation_method     SHELXL-97
_chemical_name_systematic
;
14-Ethoxy-4,6-dimethyl-9-phenyl-8,12-dioxa-4,6-
diazatetracyclo[8.8.0.0^2,7^.0^13,18^]octadeca-2(7),13,15,17-tetraene-
3,5,11-trione
;
_chemical_name_common     ?
_chemical_formula_moiety     'C23 H20 N2 O6'
_chemical_formula_sum     'C23 H20 N2 O6'
_chemical_formula_weight     420.41
_chemical_melting_point     ?
_symmetry_cell_setting     monoclinic
_symmetry_space_group_name_H-M     'P 21/c'
_symmetry_space_group_name_hall     '-P 2ybc'
loop_
    _symmetry_equiv_pos_as_xyz
    'x, y, z'
    '-x, y+1/2, -z+1/2'
    '-x, -y, -z'
    'x, -y-1/2, z-1/2'
_cell_length_a     16.8362(9)
_cell_length_b     8.1692(4)
_cell_length_c     14.4400(8)
_cell_angle_alpha     90.00
_cell_angle_beta     98.000(3)
_cell_angle_gamma     90.00
_cell_volume     1966.72(18)
_cell_formula_units_Z     4
_cell_measurement_reflns_used     8834
_cell_measurement_theta_min     2.05
_cell_measurement_theta_max     31.20
_cell_measurement_temperature     293(2)
_exptl_crystal_description     block
_exptl_crystal_colour     colourless
_exptl_crystal_size_max     0.25
_exptl_crystal_size_mid     0.20
_exptl_crystal_size_min     0.20
_exptl_crystal_density_diffrn     1.420
_exptl_crystal_density_meas     ?
_exptl_crystal_density_method     'not measured'
_exptl_crystal_F_000     880
_exptl_absorpt_coefficient_mu     0.104
_exptl_absorpt_correction_type     multi-scan
_exptl_absorpt_process_details     '(SADABS; Bruker 2004)'
_exptl_absorpt_correction_T_min     0.9790
_exptl_absorpt_correction_T_max     0.9831
_exptl_special_details     ?
_diffrn_ambient_temperature     293(2)
_diffrn_radiation_type     MoK\a
_diffrn_radiation_wavelength     0.71073
_diffrn_radiation_source     'fine-focus sealed tube'
_diffrn_radiation_monochromator     graphite
_diffrn_measurement_device_type     'Bruker Kappa APEXII CCD'
_diffrn_measurement_method     '\w and \f scan'
_diffrn_detector_area_resol_mean     ?
_diffrn_reflns_number     19858
_diffrn_reflns_av_R_equivalents     0.0388
_diffrn_reflns_av_sigmaI/netI     0.0323
_diffrn_reflns_theta_min     1.22
_diffrn_reflns_theta_max     26.92
_diffrn_reflns_theta_full     26.92
_diffrn_measured_fraction_theta_max     0.996
_diffrn_measured_fraction_theta_full     0.996
_diffrn_reflns_limit_h_min     -21
_diffrn_reflns_limit_h_max     21
_diffrn_reflns_limit_k_min     -10
_diffrn_reflns_limit_k_max     10
_diffrn_reflns_limit_l_min     -18
_diffrn_reflns_limit_l_max     16
_diffrn_standards_number     ?
_diffrn_standards_interval_count     ?
_diffrn_standards_interval_time     ?
_diffrn_standards_decay_%     0
_refine_special_details
;
Refinement of <i>F</i>^2^ against ALL reflections. The weighted <i>R</i>-factor
<i>wR</i> and goodness of fit <i>S</i> are based on <i>F</i>^2^, conventional
<i>R</i>-factors <i>R</i> are based on <i>F</i>, with <i>F</i> set to zero for
negative <i>F</i>^2^. The threshold expression of <i>F</i>^2^ >
\s(<i>F</i>^2^) is used only for calculating <i>R</i>-factors(gt) <i>etc</i>.
and is not relevant to the choice of reflections for refinement.
<i>R</i>-factors based on <i>F</i>^2^ are statistically about twice as large
as those based on <i>F</i>, and <i>R</i>- factors based on ALL data will be
even larger.
;
_reflns_number_total     4247
_reflns_number_gt     2943
_reflns_threshold_expression     I>2\s(I)
_refine_ls_structure_factor_coef     Fsqd
_refine_ls_matrix_type     full
_refine_ls_R_factor_all     0.0706
_refine_ls_R_factor_gt     0.0455
_refine_ls_wR_factor_gt     0.1161
_refine_ls_wR_factor_ref     0.1300
_refine_ls_goodness_of_fit_ref     1.036
_refine_ls_restrained_S_all     1.036
_refine_ls_number_reflns     4247
_refine_ls_number_parameters     281
_refine_ls_number_restraints     0
_refine_ls_hydrogen_treatment     constr
_refine_ls_weighting_scheme     calc
_refine_ls_weighting_details
         'calc w=1/[\s^2^(Fo^2^)+(0.0545P)^2^+0.6922P] where P=(Fo^2^+2Fc^2^)/3'
_atom_sites_solution_hydrogens     geom
_atom_sites_solution_primary     direct
_atom_sites_solution_secondary     difmap
_refine_ls_shift/su_max     0.000
_refine_ls_shift/su_mean     0.000
_refine_diff_density_max     0.284
_refine_diff_density_min     -0.187
_refine_ls_extinction_method     '<i>SHELXL97</i> (Sheldrick, 2008)'
_refine_ls_extinction_coef     0.0027(7)
_refine_ls_extinction_expression
                                  'Fc^*^=kFc[1+0.001xFc^2^\l^3^/sin(2\q)]^-1/4^'
loop_
    _atom_type_symbol
    _atom_type_description
    _atom_type_scat_dispersion_real
    _atom_type_scat_dispersion_imag
    _atom_type_scat_source
    'C' 'C' 0.0033 0.0016
                         'International Tables Vol C Tables 4.2.6.8 and 6.1.1.4'
    'H' 'H' 0.0000 0.0000
                         'International Tables Vol C Tables 4.2.6.8 and 6.1.1.4'
    'N' 'N' 0.0061 0.0033
                         'International Tables Vol C Tables 4.2.6.8 and 6.1.1.4'
    'O' 'O' 0.0106 0.0060
                         'International Tables Vol C Tables 4.2.6.8 and 6.1.1.4'
_computing_data_collection     'APEX2 (Bruker, 2004)'
_computing_cell_refinement     'APEX2 and SAINT (Bruker, 2004)'
_computing_data_reduction     'SAINT and XPREP (Bruker, 2004)'
_computing_structure_solution     '<i>SHELXS97</i> (Sheldrick, 2008)'
_computing_structure_refinement     '<i>SHELXL97</i> (Sheldrick, 2008)'
_computing_molecular_graphics     '<i>ORTEP-3 for Windows</i> (Farrugia, 2012)'
_computing_publication_material     '<i>PLATON</i> (Spek, 2009)'
loop_
    _atom_site_type_symbol
    _atom_site_label
    _atom_site_fract_x
    _atom_site_fract_y
    _atom_site_fract_z
    _atom_site_U_iso_or_equiv
    _atom_site_adp_type
    _atom_site_calc_flag
    _atom_site_refinement_flags
    _atom_site_occupancy
    _atom_site_symmetry_multiplicity
    _atom_site_disorder_assembly
    _atom_site_disorder_group
    O O4 0.16385(8) 0.54434(17) 0.34721(9) 0.0456(4) Uani d . 1 1 . .
    O O2 0.22837(7) 0.36035(17) 0.07300(9) 0.0438(3) Uani d . 1 1 . .
    O O3 0.12638(8) 0.20829(18) 0.09730(10) 0.0513(4) Uani d . 1 1 . .
    O O6 0.41821(8) 0.2943(2) 0.41399(10) 0.0548(4) Uani d . 1 1 . .
    O O5 0.29499(10) 0.5286(2) 0.64093(10) 0.0632(4) Uani d . 1 1 . .
    N N1 0.23397(10) 0.5455(2) 0.49074(11) 0.0433(4) Uani d . 1 1 . .
    O O1 0.29820(9) 0.5214(2) -0.04780(10) 0.0547(4) Uani d . 1 1 . .
    N N2 0.35919(9) 0.4205(2) 0.52645(11) 0.0450(4) Uani d . 1 1 . .
    C C13 0.36037(11) 0.3696(2) 0.43419(13) 0.0412(4) Uani d . 1 1 . .
    C C11 0.23195(11) 0.4981(2) 0.39956(13) 0.0379(4) Uani d . 1 1 . .
    C C14 0.32631(10) 0.4522(2) 0.20279(13) 0.0369(4) Uani d . 1 1 . .
    C C10 0.29172(10) 0.4137(2) 0.36840(13) 0.0367(4) Uani d . 1 1 . .
    C C16 0.33429(11) 0.5327(2) 0.04229(14) 0.0427(5) Uani d . 1 1 . .
    C C20 0.17880(10) 0.2965(2) 0.13077(13) 0.0387(4) Uani d . 1 1 . .
    C C15 0.29621(10) 0.4502(2) 0.10910(13) 0.0378(4) Uani d . 1 1 . .
    C C9 0.28330(10) 0.3522(2) 0.26942(12) 0.0365(4) Uani d . 1 1 . .
    H H9 0.3045 0.2404 0.2707 0.044 Uiso calc R 1 1 . .
    C C8 0.19371(10) 0.3446(2) 0.23246(13) 0.0378(4) Uani d . 1 1 . .
    H H8 0.1691 0.2618 0.2685 0.045 Uiso calc R 1 1 . .
    C C7 0.15484(11) 0.5103(2) 0.24763(13) 0.0386(4) Uani d . 1 1 . .
    H H7 0.1821 0.5959 0.2164 0.046 Uiso calc R 1 1 . .
    C C1 0.06624(11) 0.5170(2) 0.21317(14) 0.0401(4) Uani d . 1 1 . .
    C C12 0.29624(12) 0.4995(3) 0.55866(14) 0.0460(5) Uani d . 1 1 . .
    C C22 0.16917(14) 0.6433(3) 0.52058(15) 0.0566(6) Uani d . 1 1 . .
    H H22A 0.1808 0.6647 0.5864 0.085 Uiso calc R 1 1 . .
    H H22C 0.1196 0.5842 0.5079 0.085 Uiso calc R 1 1 . .
    H H22B 0.1647 0.7450 0.4870 0.085 Uiso calc R 1 1 . .
    C C17 0.40429(12) 0.6166(3) 0.07246(15) 0.0515(5) Uani d . 1 1 . .
    H H17 0.4313 0.6705 0.0294 0.062 Uiso calc R 1 1 . .
    C C19 0.39570(11) 0.5407(3) 0.23118(15) 0.0478(5) Uani d . 1 1 . .
    H H19 0.4163 0.5459 0.2943 0.057 Uiso calc R 1 1 . .
    C C18 0.43425(12) 0.6208(3) 0.16645(16) 0.0555(6) Uani d . 1 1 . .
    H H18 0.4811 0.6785 0.1863 0.067 Uiso calc R 1 1 . .
    C C6 0.04019(13) 0.5835(3) 0.12795(15) 0.0547(6) Uani d . 1 1 . .
    H H6 0.0773 0.6274 0.0928 0.066 Uiso calc R 1 1 . .
    C C21 0.33837(15) 0.5946(3) -0.11801(15) 0.0631(6) Uani d . 1 1 . .
    H H21A 0.3071 0.5791 -0.1782 0.095 Uiso calc R 1 1 . .
    H H21B 0.3900 0.5445 -0.1174 0.095 Uiso calc R 1 1 . .
    H H21C 0.3451 0.7096 -0.1056 0.095 Uiso calc R 1 1 . .
    C C23 0.42923(13) 0.3828(3) 0.59566(16) 0.0614(6) Uani d . 1 1 . .
    H H23A 0.4690 0.3278 0.5654 0.092 Uiso calc R 1 1 . .
    H H23B 0.4132 0.3133 0.6434 0.092 Uiso calc R 1 1 . .
    H H23C 0.4513 0.4825 0.6234 0.092 Uiso calc R 1 1 . .
    C C2 0.01032(13) 0.4541(3) 0.26413(19) 0.0633(7) Uani d . 1 1 . .
    H H2 0.0267 0.4096 0.3230 0.076 Uiso calc R 1 1 . .
    C C4 -0.09540(13) 0.5224(3) 0.14226(19) 0.0647(7) Uani d . 1 1 . .
    H H4 -0.1496 0.5229 0.1181 0.078 Uiso calc R 1 1 . .
    C C5 -0.04080(15) 0.5868(3) 0.09263(18) 0.0679(7) Uani d . 1 1 . .
    H H5 -0.0575 0.6337 0.0345 0.082 Uiso calc R 1 1 . .
    C C3 -0.07031(14) 0.4565(3) 0.2283(2) 0.0738(8) Uani d . 1 1 . .
    H H3 -0.1077 0.4129 0.2631 0.089 Uiso calc R 1 1 . .
loop_
    _atom_site_aniso_label
    _atom_site_aniso_U_11
    _atom_site_aniso_U_22
    _atom_site_aniso_U_33
    _atom_site_aniso_U_12
    _atom_site_aniso_U_13
    _atom_site_aniso_U_23
    O4 0.0445(7) 0.0561(8) 0.0357(7) 0.0139(6) 0.0034(6) -0.0044(6)
    O2 0.0415(7) 0.0573(8) 0.0326(7) -0.0085(6) 0.0054(6) -0.0022(6)
    O3 0.0488(8) 0.0552(8) 0.0481(9) -0.0117(7) 0.0006(7) -0.0065(7)
    O6 0.0386(7) 0.0730(10) 0.0522(9) 0.0106(7) 0.0048(6) 0.0051(8)
    O5 0.0691(10) 0.0884(12) 0.0320(8) -0.0072(9) 0.0067(7) -0.0053(8)
    N1 0.0472(9) 0.0523(10) 0.0315(9) 0.0016(7) 0.0097(7) -0.0019(7)
    O1 0.0533(8) 0.0768(10) 0.0347(8) -0.0044(7) 0.0084(6) 0.0080(7)
    N2 0.0401(9) 0.0587(10) 0.0347(9) -0.0063(8) 0.0003(7) 0.0046(8)
    C13 0.0382(10) 0.0483(11) 0.0371(11) -0.0051(9) 0.0049(8) 0.0061(9)
    C11 0.0390(9) 0.0414(10) 0.0330(10) -0.0023(8) 0.0034(8) 0.0026(8)
    C14 0.0316(9) 0.0449(10) 0.0352(10) 0.0033(8) 0.0079(7) -0.0010(8)
    C10 0.0362(9) 0.0423(10) 0.0318(10) -0.0009(8) 0.0056(7) 0.0034(8)
    C16 0.0411(10) 0.0526(11) 0.0354(11) 0.0044(9) 0.0088(8) 0.0028(9)
    C20 0.0347(9) 0.0411(10) 0.0400(11) 0.0022(8) 0.0042(8) -0.0019(8)
    C15 0.0325(9) 0.0444(10) 0.0371(11) 0.0014(8) 0.0071(8) -0.0011(8)
    C9 0.0326(9) 0.0421(10) 0.0350(10) 0.0026(7) 0.0054(7) 0.0005(8)
    C8 0.0351(9) 0.0427(10) 0.0363(10) -0.0020(8) 0.0068(7) 0.0015(8)
    C7 0.0383(9) 0.0443(10) 0.0331(10) 0.0024(8) 0.0050(8) 0.0021(8)
    C1 0.0372(10) 0.0419(10) 0.0414(11) 0.0068(8) 0.0059(8) -0.0018(8)
    C12 0.0503(11) 0.0537(12) 0.0335(11) -0.0109(9) 0.0044(9) 0.0027(9)
    C22 0.0682(14) 0.0626(14) 0.0412(12) 0.0153(11) 0.0158(10) -0.0050(10)
    C17 0.0449(11) 0.0635(14) 0.0485(13) -0.0078(10) 0.0150(9) 0.0090(10)
    C19 0.0376(10) 0.0648(13) 0.0407(11) -0.0063(9) 0.0049(8) -0.0020(10)
    C18 0.0406(11) 0.0730(15) 0.0534(14) -0.0165(10) 0.0087(9) -0.0006(11)
    C6 0.0477(11) 0.0738(15) 0.0412(12) 0.0026(11) 0.0020(9) 0.0061(11)
    C21 0.0835(17) 0.0693(15) 0.0397(13) -0.0016(13) 0.0199(12) 0.0094(11)
    C23 0.0477(12) 0.0874(17) 0.0450(13) -0.0090(12) -0.0078(10) 0.0099(12)
    C2 0.0467(12) 0.0761(16) 0.0682(16) 0.0043(11) 0.0122(11) 0.0215(13)
    C4 0.0387(11) 0.0757(16) 0.0765(18) 0.0069(11) -0.0033(12) -0.0295(14)
    C5 0.0590(14) 0.0907(19) 0.0489(14) 0.0113(13) -0.0111(11) -0.0079(13)
    C3 0.0445(12) 0.0807(18) 0.099(2) -0.0016(12) 0.0204(14) 0.0022(16)
_geom_special_details
;
All e.s.d.'s (except the e.s.d. in the dihedral angle between two l.s. planes)
are estimated using the full covariance matrix. The cell e.s.d.'s are taken
into account individually in the estimation of e.s.d.'s in distances, angles
and torsion angles; correlations between e.s.d.'s in cell parameters are only
used when they are defined by crystal symmetry. An approximate (isotropic)
treatment of cell e.s.d.'s is used for estimating e.s.d.'s involving l.s.
planes.
;
loop_
    _geom_bond_atom_site_label_1
    _geom_bond_atom_site_label_2
    _geom_bond_site_symmetry_2
    _geom_bond_distance
    _geom_bond_publ_flag
    O4 C11 . 1.337(2) ?
    O4 C7 . 1.452(2) ?
    O2 C20 . 1.363(2) ?
    O2 C15 . 1.396(2) ?
    O3 C20 . 1.189(2) ?
    O6 C13 . 1.221(2) ?
    O5 C12 . 1.215(2) ?
    N1 C11 . 1.368(2) ?
    N1 C12 . 1.384(3) ?
    N1 C22 . 1.465(3) ?
    O1 C16 . 1.360(2) ?
    O1 C21 . 1.426(2) ?
    N2 C12 . 1.376(3) ?
    N2 C13 . 1.398(3) ?
    N2 C23 . 1.468(2) ?
    C13 C10 . 1.436(2) ?
    C11 C10 . 1.348(3) ?
    C14 C15 . 1.377(3) ?
    C14 C19 . 1.386(3) ?
    C14 C9 . 1.520(2) ?
    C10 C9 . 1.503(3) ?
    C16 C17 . 1.381(3) ?
    C16 C15 . 1.403(3) ?
    C20 C8 . 1.507(3) ?
    C9 C8 . 1.530(2) ?
    C9 H9 . 0.9800 ?
    C8 C7 . 1.533(3) ?
    C8 H8 . 0.9800 ?
    C7 C1 . 1.506(2) ?
    C7 H7 . 0.9800 ?
    C1 C6 . 1.361(3) ?
    C1 C2 . 1.373(3) ?
    C22 H22A . 0.9600 ?
    C22 H22C . 0.9600 ?
    C22 H22B . 0.9600 ?
    C17 C18 . 1.381(3) ?
    C17 H17 . 0.9300 ?
    C19 C18 . 1.376(3) ?
    C19 H19 . 0.9300 ?
    C18 H18 . 0.9300 ?
    C6 C5 . 1.388(3) ?
    C6 H6 . 0.9300 ?
    C21 H21A . 0.9600 ?
    C21 H21B . 0.9600 ?
    C21 H21C . 0.9600 ?
    C23 H23A . 0.9600 ?
    C23 H23B . 0.9600 ?
    C23 H23C . 0.9600 ?
    C2 C3 . 1.384(3) ?
    C2 H2 . 0.9300 ?
    C4 C5 . 1.349(4) ?
    C4 C3 . 1.366(4) ?
    C4 H4 . 0.9300 ?
    C5 H5 . 0.9300 ?
    C3 H3 . 0.9300 ?
loop_
    _geom_angle_atom_site_label_1
    _geom_angle_atom_site_label_2
    _geom_angle_atom_site_label_3
    _geom_angle_site_symmetry_1
    _geom_angle_site_symmetry_3
    _geom_angle
    _geom_angle_publ_flag
    C11 O4 C7 . . 117.97(14) ?
    C20 O2 C15 . . 120.75(14) ?
    C11 N1 C12 . . 121.34(17) ?
    C11 N1 C22 . . 121.18(16) ?
    C12 N1 C22 . . 117.46(17) ?
    C16 O1 C21 . . 117.29(17) ?
    C12 N2 C13 . . 125.11(16) ?
    C12 N2 C23 . . 116.86(17) ?
    C13 N2 C23 . . 118.00(17) ?
    O6 C13 N2 . . 119.66(17) ?
    O6 C13 C10 . . 124.30(18) ?
    N2 C13 C10 . . 116.04(17) ?
    O4 C11 C10 . . 125.25(17) ?
    O4 C11 N1 . . 111.64(16) ?
    C10 C11 N1 . . 123.11(17) ?
    C15 C14 C19 . . 118.45(18) ?
    C15 C14 C9 . . 118.22(16) ?
    C19 C14 C9 . . 123.30(17) ?
    C11 C10 C13 . . 118.49(17) ?
    C11 C10 C9 . . 120.83(16) ?
    C13 C10 C9 . . 120.39(16) ?
    O1 C16 C17 . . 125.70(18) ?
    O1 C16 C15 . . 116.05(17) ?
    C17 C16 C15 . . 118.25(18) ?
    O3 C20 O2 . . 117.79(17) ?
    O3 C20 C8 . . 124.59(18) ?
    O2 C20 C8 . . 117.62(15) ?
    C14 C15 O2 . . 122.90(16) ?
    C14 C15 C16 . . 121.94(17) ?
    O2 C15 C16 . . 115.09(16) ?
    C10 C9 C14 . . 115.59(15) ?
    C10 C9 C8 . . 107.66(14) ?
    C14 C9 C8 . . 109.55(14) ?
    C10 C9 H9 . . 107.9 ?
    C14 C9 H9 . . 107.9 ?
    C8 C9 H9 . . 107.9 ?
    C20 C8 C9 . . 111.91(15) ?
    C20 C8 C7 . . 110.65(15) ?
    C9 C8 C7 . . 109.51(15) ?
    C20 C8 H8 . . 108.2 ?
    C9 C8 H8 . . 108.2 ?
    C7 C8 H8 . . 108.2 ?
    O4 C7 C1 . . 106.40(15) ?
    O4 C7 C8 . . 108.85(14) ?
    C1 C7 C8 . . 114.07(15) ?
    O4 C7 H7 . . 109.1 ?
    C1 C7 H7 . . 109.1 ?
    C8 C7 H7 . . 109.1 ?
    C6 C1 C2 . . 118.38(19) ?
    C6 C1 C7 . . 119.54(18) ?
    C2 C1 C7 . . 122.06(18) ?
    O5 C12 N2 . . 122.78(19) ?
    O5 C12 N1 . . 121.7(2) ?
    N2 C12 N1 . . 115.52(17) ?
    N1 C22 H22A . . 109.5 ?
    N1 C22 H22C . . 109.5 ?
    H22A C22 H22C . . 109.5 ?
    N1 C22 H22B . . 109.5 ?
    H22A C22 H22B . . 109.5 ?
    H22C C22 H22B . . 109.5 ?
    C18 C17 C16 . . 120.08(19) ?
    C18 C17 H17 . . 120.0 ?
    C16 C17 H17 . . 120.0 ?
    C18 C19 C14 . . 120.33(19) ?
    C18 C19 H19 . . 119.8 ?
    C14 C19 H19 . . 119.8 ?
    C19 C18 C17 . . 120.93(19) ?
    C19 C18 H18 . . 119.5 ?
    C17 C18 H18 . . 119.5 ?
    C1 C6 C5 . . 121.1(2) ?
    C1 C6 H6 . . 119.4 ?
    C5 C6 H6 . . 119.4 ?
    O1 C21 H21A . . 109.5 ?
    O1 C21 H21B . . 109.5 ?
    H21A C21 H21B . . 109.5 ?
    O1 C21 H21C . . 109.5 ?
    H21A C21 H21C . . 109.5 ?
    H21B C21 H21C . . 109.5 ?
    N2 C23 H23A . . 109.5 ?
    N2 C23 H23B . . 109.5 ?
    H23A C23 H23B . . 109.5 ?
    N2 C23 H23C . . 109.5 ?
    H23A C23 H23C . . 109.5 ?
    H23B C23 H23C . . 109.5 ?
    C1 C2 C3 . . 120.3(2) ?
    C1 C2 H2 . . 119.8 ?
    C3 C2 H2 . . 119.8 ?
    C5 C4 C3 . . 119.3(2) ?
    C5 C4 H4 . . 120.3 ?
    C3 C4 H4 . . 120.3 ?
    C4 C5 C6 . . 120.3(2) ?
    C4 C5 H5 . . 119.9 ?
    C6 C5 H5 . . 119.9 ?
    C4 C3 C2 . . 120.6(2) ?
    C4 C3 H3 . . 119.7 ?
    C2 C3 H3 . . 119.7 ?
loop_
    _geom_hbond_atom_site_label_D
    _geom_hbond_atom_site_label_H
    _geom_hbond_atom_site_label_A
    _geom_hbond_site_symmetry_A
    _geom_hbond_distance_DH
    _geom_hbond_distance_HA
    _geom_hbond_distance_DA
    _geom_hbond_angle_DHA
    C4 H4 O1 3_565 0.93 2.59 3.514(3) 172
    C5 H5 O3 3_565 0.93 2.45 3.361(3) 165
    C18 H18 O6 2_655 0.93 2.56 3.215(3) 128
data_global
_journal_date_recd_electronic     2012-12-03
_journal_date_accepted     2012-12-07
_journal_name_full     'Acta Crystallographica, Section E'
_journal_year     2013
_journal_volume     69
_journal_issue      1
_journal_page_first     o80
_journal_page_last     o80
_journal_paper_category     QO
_journal_paper_doi     10.1107/S160053681205009X
_journal_coeditor_code     SU2537
_publ_contact_author_name     'S. Aravindhan'
_publ_contact_author_address
;
Department of Physics
Presidency College
Chennai 600 005
India
;
_publ_contact_author_email     'aravindhanpresidency@gmail.com'
_publ_contact_author_fax     ?
_publ_contact_author_phone     '+91-9443203449'
_publ_section_title
;\
14-Ethoxy-4,6-dimethyl-9-phenyl-8,12-dioxa-4,6-diazatetracyclo[8.8.0.0^2,\
7^.0^13,18^]octadeca-2(7),13,15,17-tetraene-3,5,11-trione
;
loop_
    _publ_author_name
    _publ_author_footnote
    _publ_author_address
    'Jagadeesan, G.' .
;
Department of Physics
Presidency College
Chennai 600 005
India
;
    'Kannan, D.' .
;
Department of Organic Chemistry,
University of Madras, Guindy Campus, Chennai 600 025, India
;
    'Bakthadoss, M.' .
;
Department of Organic Chemistry,
University of Madras, Guindy Campus, Chennai 600 025, India
;
    'Aravindhan, S.' .
;
Department of Physics
Presidency College
Chennai 600 005
India
;
