# Supplementary material for: 14-Eth­oxy-4,6-dimethyl-9-phenyl-8,12-dioxa-4,6-diaza­tetra­cyclo­[8.8.0.02,7.013,18]octa­deca-2(7),13,15,17-tetra­ene-3,5,11-trione
Source: Acta Crystallogr Sect E Struct Rep Online. 2012 Dec 12;69(Pt 1):o80. doi: 10.1107/S160053681205009X (PMC3588261; doi:10.1107/S160053681205009X)
Supplement: Supplementary file 2 [file e-69-00o80-Isup2.hkl]

#
# h,k,l, Fc-squared, Fo-squared, sigma(Fo-squared) and status flag
#
data_I
_shelx_title ' MALIII in P2(1)/c'
_shelx_refln_list_code          4
_shelx_F_calc_maximum      231.00
_exptl_crystal_F_000       880.00
_reflns_d_resolution_high  0.7849
 
loop_
 _symmetry_equiv_pos_as_xyz
 'x, y, z'
 '-x, y+1/2, -z+1/2'
 '-x, -y, -z'
 'x, -y-1/2, z-1/2'
 
_cell_length_a    16.8362
_cell_length_b     8.1692
_cell_length_c    14.4400
_cell_angle_alpha  90.000
_cell_angle_beta   98.000
_cell_angle_gamma  90.000
 
_shelx_F_squared_multiplier     1.000
 
loop_
 _refln_index_h
 _refln_index_k
 _refln_index_l
 _refln_F_squared_calc
 _refln_F_squared_meas
 _refln_F_squared_sigma
 _refln_observed_status
   1   0   0        0.17       -0.08      0.08 o
   2   0   0    21604.08    20822.62    251.03 o
   3   0   0     8583.32     8546.76    103.31 o
   4   0   0     2821.30     2792.48     37.84 o
   5   0   0       56.27       35.55      1.86 o
   6   0   0       74.56       41.54      2.01 o
   7   0   0     3778.54     3837.94     52.30 o
   8   0   0     6307.51     6219.69     94.15 o
   9   0   0      455.40      473.11     10.37 o
  10   0   0      165.15      173.98      5.87 o
  11   0   0      582.83      643.24     13.73 o
  12   0   0       38.95       39.87      3.69 o
  13   0   0      116.75      106.82      7.50 o
  14   0   0      539.65      517.16     13.06 o
  15   0   0     1030.95     1027.12     21.46 o
  16   0   0      108.56      122.17      6.77 o
  17   0   0      956.17      984.19     21.69 o
  18   0   0       10.33       32.92      4.98 o
  19   0   0      166.94      165.97      8.83 o
  20   0   0        2.93        2.92      4.44 o
  21   0   0       49.17       46.19      9.87 o
   1   1   0     6648.60     6573.93     57.37 o
   2   1   0       12.77       11.27      1.96 o
   3   1   0      124.16      120.27      4.54 o
   4   1   0      139.63      157.64      2.32 o
   5   1   0       29.31       29.50      1.14 o
   6   1   0       42.50       50.98      1.58 o
   7   1   0      170.12      125.56      2.76 o
   8   1   0        0.42        1.34      1.00 o
   9   1   0        3.24        1.03      1.16 o
  10   1   0      254.25      254.38      5.15 o
  11   1   0      305.63      280.07      5.65 o
  12   1   0      263.74      271.27      5.81 o
  13   1   0      275.81      266.36      6.64 o
  14   1   0       45.99       44.08      3.11 o
  15   1   0       38.38       39.78      3.19 o
  16   1   0      150.32      163.46      5.61 o
  17   1   0      121.05      142.78      5.40 o
  18   1   0       36.24       40.97      3.83 o
  19   1   0        1.24       -2.54      2.54 o
  20   1   0        1.75       -0.16      3.56 o
  21   1   0       59.17       63.53      6.05 o
   0   2   0    53361.96    55433.40   1216.17 o
   1   2   0      792.81      685.76     19.46 o
   2   2   0     3949.92     4106.00     41.92 o
   3   2   0    15683.58    15372.40    152.24 o
   4   2   0      706.36      674.61      7.47 o
   5   2   0     4692.04     4623.19     46.45 o
   6   2   0      255.97      287.41      4.22 o
   7   2   0        0.01        1.11      0.81 o
   8   2   0      895.31      902.86     10.88 o
   9   2   0      252.31      289.43      5.05 o
  10   2   0        4.18        4.90      1.51 o
  11   2   0      118.71      130.18      3.83 o
  12   2   0        3.35        5.23      1.83 o
  13   2   0     1808.41     1750.63     22.05 o
  14   2   0       83.40       81.23      3.78 o
  15   2   0      241.14      244.78      6.28 o
  16   2   0      167.49      174.44      5.56 o
  17   2   0       16.79       16.70      2.98 o
  18   2   0       60.18       60.48      5.09 o
  19   2   0       21.20       17.86      4.06 o
  20   2   0       99.90      111.32      6.76 o
   1   3   0     1746.39     1553.13     13.39 o
   2   3   0     1223.49     1258.50     11.45 o
   3   3   0     1831.01     1780.86     19.27 o
   4   3   0     2078.46     1985.91     21.51 o
   5   3   0       53.91       44.12      2.81 o
   6   3   0       46.20       55.50      5.04 o
   7   3   0       24.53       32.74      2.35 o
   8   3   0      666.46      707.62      9.73 o
   9   3   0      238.21      224.82      4.71 o
  10   3   0        9.13        3.44      1.50 o
  11   3   0      354.53      389.39      7.76 o
  12   3   0      260.48      248.13      6.85 o
  13   3   0      318.67      293.52     10.14 o
  14   3   0      108.83      110.65      4.84 o
  15   3   0       75.67       82.34      4.48 o
  16   3   0        8.59        8.94      3.55 o
  17   3   0       31.34       33.96      4.88 o
  18   3   0       26.22       27.12      4.75 o
  19   3   0       33.51       33.25      5.38 o
  20   3   0        0.02       -3.09      4.69 o
   0   4   0      504.35      510.61      8.29 o
   1   4   0      976.39      976.89     11.32 o
   2   4   0      455.48      420.86      8.81 o
   3   4   0        1.73        1.99      0.96 o
   4   4   0       43.16       66.09      4.84 o
   5   4   0     2266.55     2227.40     27.93 o
   6   4   0       61.63       58.78      6.40 o
   7   4   0      325.45      293.11      5.55 o
   8   4   0       20.66       30.38      2.06 o
   9   4   0       39.26       33.04      2.71 o
  10   4   0      158.09      157.24      4.61 o
  11   4   0      177.87      176.55      6.59 o
  12   4   0       92.49       76.72      4.50 o
  13   4   0      633.18      652.63     16.62 o
  14   4   0       25.81       23.82      3.99 o
  15   4   0       15.49       11.22      3.75 o
  16   4   0        0.01       -2.78      3.28 o
  17   4   0       14.17       15.86      5.06 o
  18   4   0        6.00        4.36      4.16 o
  19   4   0        0.36       -4.48      4.48 o
   1   5   0     1424.33     1380.72     16.10 o
   2   5   0       63.62       78.74      2.97 o
   3   5   0      378.60      420.92      7.14 o
   4   5   0       51.03       43.78      3.18 o
   5   5   0      163.61      155.64      4.51 o
   6   5   0      265.14      279.12      6.84 o
   7   5   0       10.42       13.81      3.08 o
   8   5   0        4.07        6.06      2.03 o
   9   5   0        7.75        2.07      2.04 o
  10   5   0       87.57       84.71      5.10 o
  11   5   0       42.54       49.63      4.67 o
  12   5   0       80.42       81.74      5.58 o
  13   5   0       73.08       78.81      5.67 o
  14   5   0        3.80        3.53      3.40 o
  15   5   0       13.04       24.52      4.43 o
  16   5   0        0.45        0.43      3.61 o
  17   5   0       17.42       20.33      4.81 o
  18   5   0       18.63        9.82      7.75 o
   0   6   0      305.30      248.92      6.55 o
   1   6   0       45.88       58.44      2.38 o
   2   6   0      462.55      507.27      7.60 o
   3   6   0      422.68      396.06      7.35 o
   4   6   0       54.39       50.74      2.83 o
   5   6   0        8.17        8.21      3.03 o
   6   6   0       28.20       25.58      3.01 o
   7   6   0        6.31        3.63      2.33 o
   8   6   0       29.30       21.95      3.00 o
   9   6   0        6.96        3.79      2.80 o
  10   6   0       29.85       33.84      3.85 o
  11   6   0        0.53       -1.41      2.51 o
  12   6   0       10.96       14.87      3.45 o
  13   6   0      103.03       88.17      5.71 o
  14   6   0       16.48       19.33      4.03 o
  15   6   0        0.00        2.40      3.85 o
  16   6   0        0.55       -0.32      4.36 o
  17   6   0        0.79        0.67      4.91 o
   1   7   0       97.63       93.57      3.46 o
   2   7   0        0.27        0.20      1.39 o
   3   7   0        7.08        4.33      3.04 o
   4   7   0       21.49       18.37      3.16 o
   5   7   0        0.03       -1.82      2.61 o
   6   7   0       15.59       11.79      3.17 o
   7   7   0        3.26        3.41      3.10 o
   8   7   0        5.18        5.07      3.80 o
   9   7   0       12.83       11.02      3.53 o
  10   7   0       63.02       64.55      5.45 o
  11   7   0       20.03       20.36      4.22 o
  12   7   0       57.05       70.08      5.94 o
  13   7   0       21.39       21.60      4.67 o
  14   7   0       21.11       25.62      5.00 o
  15   7   0       15.62       13.22      5.46 o
   0   8   0       14.64        9.30      2.95 o
   1   8   0        6.24        6.13      2.42 o
   2   8   0        5.28        2.93      2.80 o
   3   8   0        5.50        4.18      2.83 o
   4   8   0        0.88        3.11      2.77 o
   5   8   0        0.33       -1.38      2.65 o
   6   8   0       59.25       60.91      4.87 o
   7   8   0        0.92       -3.19      3.19 o
   8   8   0        0.59       -2.92      3.14 o
   9   8   0        0.55       -1.18      3.35 o
  10   8   0        4.66        3.02      3.42 o
  11   8   0        4.89       -0.19      3.84 o
  12   8   0        1.12       -0.19      3.97 o
  13   8   0       15.28       14.07      5.21 o
   1   9   0       49.05       49.99      6.05 o
   2   9   0        6.36        0.57      4.31 o
   3   9   0       30.21       26.26      5.48 o
   4   9   0        5.27       15.18      4.03 o
   5   9   0       16.69       23.50      4.13 o
   6   9   0        8.76       10.91      3.63 o
   7   9   0        5.57        4.65      4.56 o
   8   9   0       61.24       76.93      6.18 o
   9   9   0        6.31       10.48      4.10 o
  10   9   0       10.02        7.66      4.85 o
   0  10   0        2.03       -2.18      9.49 o
   1  10   0        1.23       -0.25      7.41 o
   2  10   0       18.10       19.46      7.89 o
   3  10   0        6.64       -6.45      6.45 o
   4  10   0        7.52        7.07      7.40 o
   5  10   0        0.22       -4.36      5.24 o
 -21   1   1       44.36       51.62      5.64 o
 -20   1   1        5.78       10.02      3.96 o
 -19   1   1       27.64       23.37      3.82 o
 -18   1   1       78.38       93.36      4.78 o
 -17   1   1      401.88      414.55      8.89 o
 -16   1   1        2.84        6.54      2.42 o
 -15   1   1      410.99      401.31      8.21 o
 -14   1   1      159.01      155.25      4.90 o
 -13   1   1       12.48       15.72      2.29 o
 -12   1   1      111.87       96.85      3.51 o
 -11   1   1      851.65      780.22     11.17 o
 -10   1   1      407.45      435.69      7.17 o
  -9   1   1      144.59      127.97      3.68 o
  -8   1   1        6.64        0.93      0.85 o
  -7   1   1       83.34      106.11      2.25 o
  -6   1   1     1139.45     1101.59     10.57 o
  -5   1   1     1386.32     1208.96     10.84 o
  -4   1   1     4168.97     3919.14     33.88 o
  -3   1   1     2636.39     2667.12     25.43 o
  -2   1   1     3284.35     3250.28     31.42 o
  -1   1   1    14275.53    14338.38    152.50 o
   0   1   1       35.07       33.08      1.31 o
   1   1   1     4168.27     4087.05     40.05 o
   2   1   1     3273.68     3215.24     32.79 o
   3   1   1     3990.45     3833.83     40.82 o
   4   1   1     3271.53     3116.57     33.58 o
   5   1   1      516.57      482.14      6.51 o
   6   1   1     1372.76     1262.91     14.03 o
   7   1   1     1642.56     1733.93     18.79 o
   8   1   1     4769.65     4933.05     50.05 o
   9   1   1        6.94        7.06      1.51 o
  10   1   1      135.83      128.13      3.62 o
  11   1   1       54.32       62.16      2.81 o
  12   1   1      152.32      149.97      4.35 o
  13   1   1      252.69      242.83      5.81 o
  14   1   1      448.77      461.20      8.66 o
  15   1   1      144.95      167.55      5.32 o
  16   1   1       42.10       38.19      3.38 o
  17   1   1       17.91       17.22      3.00 o
  18   1   1        0.00        1.83      2.96 o
  19   1   1       97.61      105.52      8.03 o
  20   1   1       11.79        6.86      3.81 o
 -20   2   1        1.10        5.62      3.90 o
 -19   2   1      113.25      119.84      6.66 o
 -18   2   1        7.88       15.81      3.83 o
 -17   2   1      337.61      345.48      9.63 o
 -16   2   1        0.04       -0.29      2.42 o
 -15   2   1      206.58      209.42      8.15 o
 -14   2   1       40.14       49.21      3.61 o
 -13   2   1      132.77      128.72      4.31 o
 -12   2   1      152.39      142.52      4.22 o
 -11   2   1      126.34      132.95      4.74 o
 -10   2   1     1097.03     1034.97     14.84 o
  -9   2   1        5.47        4.26      1.30 o
  -8   2   1        9.64       13.38      1.37 o
  -7   2   1      335.63      318.69      5.16 o
  -6   2   1      227.79      241.56      5.13 o
  -5   2   1     2363.25     2347.67     22.03 o
  -4   2   1     3873.40     3933.68     37.47 o
  -3   2   1    19319.66    19264.66    200.32 o
  -2   2   1    46523.05    46823.45    479.93 o
  -1   2   1      330.96      325.64     10.68 o
   0   2   1     1443.38     1556.75     14.62 o
   1   2   1       78.09       73.54      3.64 o
   2   2   1      959.19      906.89      9.63 o
   3   2   1     2588.39     2470.53     29.10 o
   4   2   1      285.60      326.16      5.60 o
   5   2   1      114.29      134.91      2.86 o
   6   2   1     1602.69     1538.50     16.64 o
   7   2   1       13.76       20.38      2.59 o
   8   2   1      153.71      150.75      4.07 o
   9   2   1       15.63       30.65      1.80 o
  10   2   1      243.47      253.34      5.19 o
  11   2   1      375.73      382.61      6.89 o
  12   2   1      611.88      621.25      9.88 o
  13   2   1      307.07      306.20      6.65 o
  14   2   1      653.75      601.43     10.25 o
  15   2   1       23.08       25.86      2.86 o
  16   2   1        0.11        0.33      2.18 o
  17   2   1        0.03       -0.32      2.43 o
  18   2   1        0.02       -2.97      2.97 o
  19   2   1        0.16       -1.03      3.39 o
  20   2   1       14.11       17.19      4.32 o
 -20   3   1       40.66       55.59      7.20 o
 -19   3   1      127.37      146.68      7.31 o
 -18   3   1       39.08       41.57      4.72 o
 -17   3   1       97.70      107.45      5.94 o
 -16   3   1      164.69      187.65      7.18 o
 -15   3   1       25.42       24.08      3.54 o
 -14   3   1       59.99       65.84      3.99 o
 -13   3   1       28.16       30.43      3.09 o
 -12   3   1      485.16      461.15      8.96 o
 -11   3   1       91.19       92.97      3.95 o
 -10   3   1      332.84      320.98      6.61 o
  -9   3   1      776.72      762.49     13.46 o
  -8   3   1       37.41       52.00      4.86 o
  -7   3   1      573.79      620.36      8.77 o
  -6   3   1      730.69      693.73      9.37 o
  -5   3   1     3788.58     3895.79     42.25 o
  -4   3   1     3763.67     3708.54     35.82 o
  -3   3   1     1901.21     2003.09     19.35 o
  -2   3   1     3006.46     2916.20     27.39 o
  -1   3   1      684.01      662.73      6.52 o
   0   3   1       58.98       50.05      1.27 o
   1   3   1       52.38       79.21      1.83 o
   2   3   1      166.83      145.05      2.60 o
   3   3   1       22.98       22.27      1.19 o
   4   3   1     2422.33     2526.97     30.77 o
   5   3   1        0.01        9.19      1.56 o
   6   3   1       71.34       89.23      2.84 o
   7   3   1      218.69      220.63      4.19 o
   8   3   1      276.03      285.41      5.04 o
   9   3   1     1174.65     1122.70     13.30 o
  10   3   1       86.65       99.09      2.95 o
  11   3   1      744.00      740.45     10.81 o
  12   3   1      452.42      446.39      7.96 o
  13   3   1      606.50      590.78      9.83 o
  14   3   1        0.83       -0.70      1.93 o
  15   3   1       84.81       72.70      3.77 o
  16   3   1       34.20       30.85      3.99 o
  17   3   1        0.21       -1.40      2.95 o
  18   3   1       11.42        9.39      3.68 o
  19   3   1        0.08       -3.96      3.96 o
  20   3   1       26.79       42.45      6.70 o
 -19   4   1        1.68        4.69      5.05 o
 -18   4   1        4.58        0.36      4.06 o
 -17   4   1        0.01        2.36      3.62 o
 -16   4   1       54.13       60.54      6.26 o
 -15   4   1       16.96       19.98      4.13 o
 -14   4   1       56.49       53.85      4.92 o
 -13   4   1       91.59       92.25      5.78 o
 -12   4   1        1.23        3.05      3.00 o
 -11   4   1       68.10       56.00      3.21 o
 -10   4   1       15.55       15.72      2.09 o
  -9   4   1      475.98      493.75      8.50 o
  -8   4   1        3.46        5.37      1.35 o
  -7   4   1      821.92      824.20     14.94 o
  -6   4   1      922.37      955.52     13.22 o
  -5   4   1     3826.98     3734.81     39.11 o
  -4   4   1      851.61      756.58      8.51 o
  -3   4   1     1078.01     1199.30     11.26 o
  -2   4   1      521.32      628.93      6.50 o
  -1   4   1       28.52       17.08      1.01 o
   0   4   1      205.72      202.33      3.32 o
   1   4   1        4.72        1.93      0.80 o
   2   4   1      300.71      295.29      4.87 o
   3   4   1     2379.44     2180.92     23.95 o
   4   4   1        1.24        3.93      2.88 o
   5   4   1      960.40     1014.49     14.29 o
   6   4   1      166.94      122.20      4.61 o
   7   4   1       59.34       51.54      3.05 o
   8   4   1      375.32      369.25      7.92 o
   9   4   1      353.78      358.48      8.11 o
  10   4   1      424.28      420.63      9.24 o
  11   4   1        9.52       13.76      2.46 o
  12   4   1      240.25      237.04      6.53 o
  13   4   1       50.41       49.79      3.63 o
  14   4   1      109.52      104.52      5.26 o
  15   4   1       42.54       41.68      4.17 o
  16   4   1       16.39       10.35      3.88 o
  17   4   1        6.32        5.23      3.85 o
  18   4   1       14.67       12.21      4.40 o
  19   4   1        0.41       -2.01      4.64 o
 -18   5   1        2.43        1.92      4.67 o
 -17   5   1        0.85        1.09      3.85 o
 -16   5   1       26.82       27.37      4.92 o
 -15   5   1        0.45       -3.30      3.30 o
 -14   5   1        1.53       -1.91      3.14 o
 -13   5   1       78.76       89.95      5.73 o
 -12   5   1        8.66       14.59      4.33 o
 -11   5   1       23.46       23.79      3.85 o
 -10   5   1        4.33       -1.11      2.69 o
  -9   5   1        8.70       10.79      4.84 o
  -8   5   1       17.30       14.61      1.54 o
  -7   5   1       15.34       16.18      2.14 o
  -6   5   1     1460.80     1462.93     17.50 o
  -5   5   1      244.69      209.51      4.89 o
  -4   5   1      735.66      764.87      9.57 o
  -3   5   1      189.54      214.81      4.16 o
  -2   5   1        0.91        3.14      1.05 o
  -1   5   1        8.84       19.30      1.28 o
   0   5   1      272.41      225.49      4.11 o
   1   5   1       58.46       71.54      2.35 o
   2   5   1      203.06      203.67      4.43 o
   3   5   1        5.58        1.27      1.48 o
   4   5   1       79.51       86.37      3.29 o
   5   5   1       11.77       16.55      1.97 o
   6   5   1        0.95        0.32      1.64 o
   7   5   1      301.72      316.37      7.22 o
   8   5   1       17.88       15.87      2.41 o
   9   5   1      104.32      104.08      4.74 o
  10   5   1        2.97        0.59      2.36 o
  11   5   1     1678.87     1713.68     28.96 o
  12   5   1       64.03       65.62      5.23 o
  13   5   1       69.30       65.37      5.38 o
  14   5   1       19.89       11.70      4.78 o
  15   5   1       12.37        9.61      3.95 o
  16   5   1        0.98        1.82      3.74 o
  17   5   1        0.09       -2.10      3.85 o
  18   5   1        0.02        1.36      4.54 o
 -17   6   1        0.17       -2.19      4.68 o
 -16   6   1      116.29      141.76      9.19 o
 -15   6   1        0.63       -2.46      3.62 o
 -14   6   1       39.51       42.07      5.18 o
 -13   6   1        9.73        9.58      3.38 o
 -12   6   1        0.00        3.95      3.09 o
 -11   6   1        0.00        2.11      2.88 o
 -10   6   1      251.73      271.30      8.17 o
  -9   6   1      109.80      103.48      5.20 o
  -8   6   1      270.61      267.54      6.94 o
  -7   6   1       51.10       47.79      3.43 o
  -6   6   1        9.81        5.69      2.37 o
  -5   6   1        1.60       -0.44      2.01 o
  -4   6   1      197.25      189.54      4.69 o
  -3   6   1      354.33      333.19      5.73 o
  -2   6   1      223.41      219.01      4.49 o
  -1   6   1      243.04      256.97      4.71 o
   0   6   1        2.70        2.28      1.25 o
   1   6   1       17.46       14.21      1.76 o
   2   6   1        1.96        1.01      1.60 o
   3   6   1      142.85      143.58      4.26 o
   4   6   1       86.83       77.08      3.37 o
   5   6   1        2.56        8.23      2.07 o
   6   6   1        0.73        1.79      1.99 o
   7   6   1      117.80       96.16      4.29 o
   8   6   1       91.72       95.41      4.91 o
   9   6   1       10.03       13.09      3.15 o
  10   6   1       19.67       17.95      3.49 o
  11   6   1        5.30       11.82      3.32 o
  12   6   1       73.89       74.92      5.24 o
  13   6   1        5.50        5.91      3.37 o
  14   6   1       54.43       51.03      5.05 o
  15   6   1        2.85       -2.76      3.47 o
  16   6   1        1.67       -0.94      4.31 o
  17   6   1        0.27       -3.14      5.43 o
 -15   7   1       43.39       56.26      7.78 o
 -14   7   1        0.39       -0.59      3.84 o
 -13   7   1       73.56       84.80      8.14 o
 -12   7   1        3.69        6.72      3.82 o
 -11   7   1       91.39      102.68      5.43 o
 -10   7   1        7.32        4.61      2.86 o
  -9   7   1      193.50      186.02      6.96 o
  -8   7   1        2.23        0.68      2.76 o
  -7   7   1       32.25       29.93      3.46 o
  -6   7   1       21.56       19.71      3.05 o
  -5   7   1        6.48        6.52      2.57 o
  -4   7   1       58.03       55.88      4.33 o
  -3   7   1        5.35        6.15      1.49 o
  -2   7   1       87.80       85.18      3.12 o
  -1   7   1       17.16       15.06      2.02 o
   0   7   1       10.96        8.62      1.86 o
   1   7   1       80.36       83.86      3.61 o
   2   7   1       39.64       33.76      3.36 o
   3   7   1       16.37       23.62      3.20 o
   4   7   1        5.04        7.66      2.77 o
   5   7   1        2.97        0.36      2.37 o
   6   7   1      218.76      229.72      7.89 o
   7   7   1       47.68       56.76      4.76 o
   8   7   1      137.87      164.68      7.84 o
   9   7   1        0.01       -3.01      3.12 o
  10   7   1        3.26        3.66      3.37 o
  11   7   1        0.05        2.09      3.44 o
  12   7   1       13.90       19.67      4.53 o
  13   7   1       40.81       45.62      6.40 o
  14   7   1       39.37       36.28      6.27 o
  15   7   1        0.00       -2.06      4.59 o
 -13   8   1        8.97       11.58      5.17 o
 -12   8   1       40.55       55.18      5.85 o
 -11   8   1        0.00        0.02      3.90 o
 -10   8   1        0.01        1.08      3.68 o
  -9   8   1       14.53       19.31      4.16 o
  -8   8   1        2.35        3.27      3.42 o
  -7   8   1       26.72       27.73      4.15 o
  -6   8   1        5.42        0.91      3.05 o
  -5   8   1        7.59        5.07      3.14 o
  -4   8   1      147.51      138.37      6.06 o
  -3   8   1       24.58       19.38      3.68 o
  -2   8   1       24.76       20.84      2.93 o
  -1   8   1      112.19      117.46      4.81 o
   0   8   1       12.42        9.27      2.77 o
   1   8   1      153.23      136.20      6.05 o
   2   8   1        5.19        3.21      3.47 o
   3   8   1       24.01       23.43      3.78 o
   4   8   1       27.96       29.22      4.66 o
   5   8   1        1.25        0.59      2.92 o
   6   8   1        2.23        0.04      3.01 o
   7   8   1       12.91       20.31      3.98 o
   8   8   1        2.22        0.34      4.42 o
   9   8   1       24.26       27.04      4.54 o
  10   8   1       31.16       37.65      5.26 o
  11   8   1        1.50       -2.06      3.77 o
  12   8   1       65.76       85.69      7.92 o
  13   8   1       34.25       28.79      5.99 o
 -10   9   1        7.98       11.15      5.09 o
  -9   9   1        0.44        1.64      3.79 o
  -8   9   1        1.51       -3.58      3.58 o
  -7   9   1       20.11       19.33      5.00 o
  -6   9   1       17.24       12.49      3.98 o
  -5   9   1       72.38       62.91      5.17 o
  -4   9   1       13.29       12.83      4.98 o
  -3   9   1        0.01       -0.42      3.99 o
  -2   9   1       32.13       30.97      7.56 o
  -1   9   1        5.35       10.75      6.31 o
   0   9   1        7.54       10.79      6.71 o
   1   9   1       32.06       38.19      5.65 o
   2   9   1        1.71        0.18      4.08 o
   3   9   1       55.58       58.14      6.64 o
   4   9   1        9.00        5.60      3.65 o
   5   9   1        1.94        2.45      3.34 o
   6   9   1        5.01       -3.31      3.31 o
   7   9   1        0.23       -2.96      2.96 o
   8   9   1        0.11       -3.17      3.45 o
   9   9   1       22.11       26.45      6.49 o
  10   9   1        0.48        0.71      4.54 o
  -5  10   1        0.13       -2.50      5.20 o
  -4  10   1        9.16       -3.26      8.26 o
  -3  10   1       26.79       20.56      8.00 o
  -2  10   1       13.06       16.55      7.43 o
  -1  10   1        1.21        5.40      7.23 o
   0  10   1       13.46       15.56      7.87 o
   1  10   1        0.68        9.17      7.21 o
   2  10   1        3.98        0.29      6.73 o
   3  10   1        1.16       -3.10      6.54 o
   4  10   1        3.90        2.01      7.70 o
   5  10   1        1.89       -0.89      5.17 o
 -21   0   2        5.74        4.42      6.76 o
 -20   0   2       50.05       64.50     14.92 o
 -19   0   2       24.19       29.96      5.10 o
 -18   0   2       13.43       19.58      4.50 o
 -17   0   2      651.33      667.23     16.70 o
 -16   0   2        6.02       13.13      6.95 o
 -15   0   2     2159.79     2067.62     36.86 o
 -14   0   2       77.33       69.17      5.03 o
 -13   0   2      405.99      384.65     10.45 o
 -12   0   2      280.35      264.13      8.08 o
 -11   0   2       77.09       84.35      6.26 o
 -10   0   2        0.20       -1.42      1.42 o
  -9   0   2      517.28      514.88      9.71 o
  -8   0   2     1503.76     1478.49     22.03 o
  -7   0   2       24.73       32.38      1.90 o
  -6   0   2     1718.13     1635.67     21.29 o
  -5   0   2      710.93      710.03     12.60 o
  -4   0   2     1261.39     1156.53     15.29 o
  -3   0   2     1178.49     1053.87     17.14 o
  -2   0   2     8775.13     9001.68    160.29 o
  -1   0   2     2186.70     2271.49     54.87 o
   0   0   2      712.55      762.11     11.06 o
   1   0   2    17147.56    17305.76    307.19 o
   2   0   2     3535.65     3333.00     60.37 o
   3   0   2      249.13      241.87      7.38 o
   4   0   2      559.81      496.62     10.83 o
   5   0   2       85.70       76.87      3.02 o
   6   0   2      141.09      119.08      4.05 o
   7   0   2     1174.45     1205.13     24.41 o
   8   0   2      604.37      691.54     16.05 o
   9   0   2     2374.03     2565.67     41.52 o
  10   0   2     1263.12     1309.15     23.54 o
  11   0   2     1203.37     1180.58     22.08 o
  12   0   2       54.74       59.06      4.60 o
  13   0   2       36.96       39.98      4.07 o
  14   0   2      153.95      174.74      7.35 o
  15   0   2      130.39      104.78      6.34 o
  16   0   2       75.98       81.37      6.21 o
  17   0   2       84.95       61.68      5.79 o
  18   0   2      230.82      229.31      9.76 o
  19   0   2       59.69       56.91      6.25 o
  20   0   2       26.92       20.56      5.27 o
 -21   1   2        0.54        0.83      4.33 o
 -20   1   2       93.10      108.76      6.59 o
 -19   1   2       24.24       28.20      4.31 o
 -18   1   2       60.99       68.09      5.26 o
 -17   1   2        7.25        1.99      2.85 o
 -16   1   2      298.57      301.60      7.90 o
 -15   1   2        0.02       -1.16      3.14 o
 -14   1   2       83.11       79.76      3.77 o
 -13   1   2      339.92      333.58      6.87 o
 -12   1   2        8.36        9.07      1.86 o
 -11   1   2      150.05      159.58      3.72 o
 -10   1   2      474.30      470.67      6.65 o
  -9   1   2       31.12       39.62      2.00 o
  -8   1   2     1016.20      956.33     11.45 o
  -7   1   2      114.62      109.54      2.48 o
  -6   1   2      659.68      604.11      6.80 o
  -5   1   2      787.32      805.42     10.26 o
  -4   1   2      203.00      215.41      3.30 o
  -3   1   2    13118.25    13089.90    136.77 o
  -2   1   2     1361.25     1342.02     16.31 o
  -1   1   2     2331.28     2360.46     42.23 o
   0   1   2       18.87       11.10      1.06 o
   1   1   2      151.48      221.06      8.83 o
   2   1   2     7232.05     7008.64     96.92 o
   3   1   2        3.09        2.51      1.81 o
   4   1   2      168.04      190.19      3.86 o
   5   1   2        0.84        1.65      2.00 o
   6   1   2     1784.79     1815.97     24.93 o
   7   1   2     1467.17     1359.19     17.54 o
   8   1   2        0.22        3.02      1.90 o
   9   1   2     1366.66     1386.76     17.16 o
  10   1   2       57.23       48.14      2.53 o
  11   1   2       67.12       63.83      3.81 o
  12   1   2       24.84       19.21      2.23 o
  13   1   2        5.82        4.51      1.96 o
  14   1   2        9.13        5.63      2.22 o
  15   1   2       35.06       38.12      3.15 o
  16   1   2        4.36        4.93      2.49 o
  17   1   2       56.94       41.86      3.65 o
  18   1   2        5.17        2.24      2.62 o
  19   1   2       30.19       25.62      4.04 o
  20   1   2        1.21        1.72      3.29 o
 -21   2   2       65.78       83.13     12.35 o
 -20   2   2       26.11       25.95      4.53 o
 -19   2   2      113.53      129.48      6.81 o
 -18   2   2       71.54       76.15      5.53 o
 -17   2   2       97.86       90.69      5.62 o
 -16   2   2        1.60       -2.64      2.64 o
 -15   2   2       95.86       87.98      4.60 o
 -14   2   2      117.91      123.65      4.92 o
 -13   2   2      354.85      296.43      7.14 o
 -12   2   2      605.80      613.28     10.61 o
 -11   2   2       30.52       49.65      2.91 o
 -10   2   2      127.30      119.58      3.44 o
  -9   2   2       50.52       59.02      2.26 o
  -8   2   2      328.73      388.52      6.09 o
  -7   2   2        0.97        5.66      1.24 o
  -6   2   2        1.38        0.83      0.76 o
  -5   2   2       14.71       27.60      1.73 o
  -4   2   2     8597.26     8662.04     86.42 o
  -3   2   2     1129.97     1132.52     13.15 o
  -2   2   2    35857.49    36337.94    402.47 o
  -1   2   2     6147.62     6101.44    136.60 o
   0   2   2      856.51      896.98     10.06 o
   1   2   2      594.92      595.89      9.01 o
   2   2   2      726.87      818.44     13.71 o
   3   2   2      823.41      708.76      8.95 o
   4   2   2        9.96       13.88      1.23 o
   5   2   2     2060.80     1899.97     25.20 o
   6   2   2      205.28      249.28      5.21 o
   7   2   2      600.95      617.56     10.15 o
   8   2   2      164.75      157.53      3.82 o
   9   2   2     1371.66     1374.84     15.94 o
  10   2   2        0.75        0.30      1.36 o
  11   2   2        0.50        1.28      1.52 o
  12   2   2      319.26      281.54      6.12 o
  13   2   2        0.93       -0.31      1.93 o
  14   2   2       94.47       93.17      4.04 o
  15   2   2      386.42      356.71      7.74 o
  16   2   2       26.54       15.70      2.77 o
  17   2   2        6.19        1.19      2.70 o
  18   2   2        9.11        7.52      3.21 o
  19   2   2        3.13        1.83      3.45 o
  20   2   2        0.01       -2.85      3.64 o
 -20   3   2       35.05       40.92      6.07 o
 -19   3   2       79.15       77.43      6.84 o
 -18   3   2        3.40        5.17      3.87 o
 -17   3   2        7.57        2.02      3.75 o
 -16   3   2       17.73        8.79      3.81 o
 -15   3   2        0.42        1.80      3.21 o
 -14   3   2        0.10       -1.55      2.91 o
 -13   3   2      589.21      585.50     11.85 o
 -12   3   2      323.17      342.14      8.30 o
 -11   3   2       19.59       19.10      2.66 o
 -10   3   2      401.46      459.10      9.22 o
  -9   3   2       70.28       56.97      2.79 o
  -8   3   2       10.95       13.75      3.55 o
  -7   3   2       55.76       80.94      2.56 o
  -6   3   2      229.64      269.24      3.98 o
  -5   3   2      282.23      325.29      5.22 o
  -4   3   2        3.90       18.42      3.31 o
  -3   3   2     1625.37     1581.85     16.38 o
  -2   3   2      809.64      755.22      8.48 o
  -1   3   2     1937.45     1756.11     17.77 o
   0   3   2      551.56      526.75     10.31 o
   1   3   2     1743.15     1847.70     18.85 o
   2   3   2      747.45      674.07      7.83 o
   3   3   2      503.90      481.74      7.24 o
   4   3   2       42.79       36.83      2.24 o
   5   3   2       54.93       63.97      2.27 o
   6   3   2      791.64      852.34     11.93 o
   7   3   2       21.35       39.28      2.94 o
   8   3   2       90.61      110.36      3.70 o
   9   3   2      326.11      321.70      5.76 o
  10   3   2      473.28      436.70      7.31 o
  11   3   2      116.14      122.70      3.86 o
  12   3   2      505.30      504.18      8.66 o
  13   3   2       11.20        8.68      2.25 o
  14   3   2      134.96      116.77      4.37 o
  15   3   2        0.02        0.84      2.46 o
  16   3   2       27.60       28.65      3.55 o
  17   3   2        6.40        0.70      3.18 o
  18   3   2        5.82        4.80      3.54 o
  19   3   2       13.35        5.41      4.31 o
 -19   4   2       56.17       77.44      8.67 o
 -18   4   2       19.00       21.26      5.69 o
 -17   4   2       12.13       15.09      4.96 o
 -16   4   2       43.27       47.88      5.33 o
 -15   4   2       32.72       28.02      4.38 o
 -14   4   2       97.26       97.45      6.01 o
 -13   4   2      430.69      434.21     11.44 o
 -12   4   2       81.20       84.68      5.28 o
 -11   4   2      224.32      222.26     11.71 o
 -10   4   2        3.60        7.10      1.73 o
  -9   4   2      247.54      234.51      5.29 o
  -8   4   2       36.26       38.22      2.15 o
  -7   4   2     1498.14     1475.45     19.35 o
  -6   4   2      421.22      481.64      8.08 o
  -5   4   2     3016.23     2752.63     29.75 o
  -4   4   2     7374.15     7538.92     76.78 o
  -3   4   2       43.51       49.80      2.16 o
  -2   4   2     1667.21     1634.12     17.16 o
  -1   4   2      557.14      531.52      6.02 o
   0   4   2      449.62      403.66      4.81 o
   1   4   2      131.51      135.77      2.56 o
   2   4   2      212.90      230.27      4.87 o
   3   4   2      529.55      541.68      7.30 o
   4   4   2      577.23      541.00      7.82 o
   5   4   2       32.16       34.79      1.72 o
   6   4   2      193.75      189.33      4.87 o
   7   4   2       11.70       17.17      2.17 o
   8   4   2      129.26      136.23      3.85 o
   9   4   2       30.12       37.58      2.99 o
  10   4   2     1104.35     1123.26     16.41 o
  11   4   2      152.74      177.83      6.50 o
  12   4   2      335.91      337.75      7.72 o
  13   4   2        1.15       -2.41      2.63 o
  14   4   2       53.91       46.61      4.11 o
  15   4   2       11.75       13.47      3.26 o
  16   4   2        0.17       -1.55      3.58 o
  17   4   2        1.63        3.93      4.06 o
  18   4   2       63.36       73.14      7.54 o
  19   4   2       26.20       28.50      7.16 o
 -18   5   2       12.58        8.61      5.18 o
 -17   5   2       15.56       36.67      5.35 o
 -16   5   2        0.34        1.66      3.83 o
 -15   5   2       14.45        8.75      3.84 o
 -14   5   2       68.29       77.64      7.54 o
 -13   5   2       34.07       34.91      4.47 o
 -12   5   2        0.42        4.85      3.18 o
 -11   5   2        3.61        4.93      3.23 o
 -10   5   2      684.80      704.58     14.69 o
  -9   5   2       34.62       27.07      2.66 o
  -8   5   2      625.75      593.17      9.93 o
  -7   5   2       69.46       76.15      2.79 o
  -6   5   2      247.86      248.00      4.81 o
  -5   5   2       29.36       19.48      1.92 o
  -4   5   2       90.34       78.38      4.11 o
  -3   5   2      493.16      465.03      6.30 o
  -2   5   2      541.02      539.26      6.59 o
  -1   5   2      165.02      194.07      3.47 o
   0   5   2       68.26       73.89      2.24 o
   1   5   2       14.90       35.02      2.04 o
   2   5   2       88.83       95.06      3.00 o
   3   5   2      229.60      264.01      4.76 o
   4   5   2      760.02      727.26     11.61 o
   5   5   2       95.85       90.00      3.29 o
   6   5   2      361.64      347.04      7.16 o
   7   5   2       98.83      107.63      4.14 o
   8   5   2      297.95      283.97      6.80 o
   9   5   2      397.58      388.26      8.44 o
  10   5   2      848.20      877.16     14.63 o
  11   5   2       96.37       88.06      4.71 o
  12   5   2       23.98       28.07      4.66 o
  13   5   2       13.60       14.44      3.88 o
  14   5   2       33.33       30.81      4.54 o
  15   5   2        6.11        3.64      3.66 o
  16   5   2       17.35       19.10      4.55 o
  17   5   2        1.83       -4.07      4.07 o
  18   5   2        9.85        2.05      4.99 o
 -17   6   2        1.85       -0.96      4.73 o
 -16   6   2       11.45        6.40      4.90 o
 -15   6   2       22.60       15.59      5.24 o
 -14   6   2       67.67       70.67      5.93 o
 -13   6   2       18.17       18.87      4.19 o
 -12   6   2        0.35       -1.17      2.92 o
 -11   6   2       12.07       12.85      3.38 o
 -10   6   2        0.85        2.77      2.86 o
  -9   6   2        4.08        3.47      3.32 o
  -8   6   2        6.69        9.66      2.69 o
  -7   6   2      246.48      228.35      7.14 o
  -6   6   2        2.74        0.39      1.45 o
  -5   6   2       61.36       72.00      2.55 o
  -4   6   2      202.82      223.43      4.37 o
  -3   6   2       12.45       11.58      1.54 o
  -2   6   2       40.54       39.08      2.94 o
  -1   6   2        1.59        0.18      1.21 o
   0   6   2       49.21       55.76      2.56 o
   1   6   2      153.56      132.45      4.47 o
   2   6   2        9.48        8.77      1.92 o
   3   6   2      113.39      139.77      4.79 o
   4   6   2       12.04        6.68      1.96 o
   5   6   2        0.06       -0.81      1.82 o
   6   6   2       18.22       15.85      2.34 o
   7   6   2       19.39       19.61      2.50 o
   8   6   2       40.91       44.65      4.68 o
   9   6   2      166.48      164.55      6.35 o
  10   6   2       86.62       83.30      5.17 o
  11   6   2       32.72       31.32      4.46 o
  12   6   2       10.52       13.62      4.48 o
  13   6   2       43.04       47.04      5.32 o
  14   6   2        5.75        7.91      4.03 o
  15   6   2       15.74        8.71      4.32 o
  16   6   2        1.95       -4.80      4.80 o
 -15   7   2       23.14       33.10      6.12 o
 -14   7   2        1.60       -1.54      3.50 o
 -13   7   2        5.62       -0.87      3.11 o
 -12   7   2       22.31       23.33      4.31 o
 -11   7   2        0.26        2.15      2.82 o
 -10   7   2       66.33       61.61      4.48 o
  -9   7   2       23.33       35.56      4.06 o
  -8   7   2      215.55      193.65      6.90 o
  -7   7   2      192.63      193.98      6.66 o
  -6   7   2       81.91       87.39      4.60 o
  -5   7   2        0.91       -0.53      2.37 o
  -4   7   2       11.66       13.61      1.98 o
  -3   7   2      233.94      238.13      5.06 o
  -2   7   2      164.33      198.63      4.81 o
  -1   7   2       99.51      102.23      3.80 o
   0   7   2      105.64      105.02      4.47 o
   1   7   2       26.13       18.85      2.83 o
   2   7   2        5.84        4.50      2.46 o
   3   7   2       76.42       72.06      4.45 o
   4   7   2       13.30       15.44      4.43 o
   5   7   2        5.54        0.59      3.17 o
   6   7   2       27.16       22.52      3.63 o
   7   7   2        3.53        1.38      3.02 o
   8   7   2       35.77       31.23      4.32 o
   9   7   2      134.67      134.15      6.95 o
  10   7   2       75.61       75.16      5.90 o
  11   7   2       11.62       12.14      3.97 o
  12   7   2      141.88      144.18      7.87 o
  13   7   2        4.44       -0.31      3.76 o
  14   7   2        1.62       -3.74      4.31 o
  15   7   2        5.82        5.00      4.90 o
 -13   8   2        4.00       10.95      5.20 o
 -12   8   2        0.06       -3.62      3.62 o
 -11   8   2       15.84       13.81      4.22 o
 -10   8   2       28.66       22.66      4.51 o
  -9   8   2       17.33       12.86      3.99 o
  -8   8   2       23.37       20.59      4.18 o
  -7   8   2        1.49       -2.05      3.03 o
  -6   8   2        2.52        5.73      3.36 o
  -5   8   2       73.87       96.53      6.37 o
  -4   8   2       24.28       19.62      3.57 o
  -3   8   2       85.66       71.37      4.63 o
  -2   8   2       11.56       14.61      3.07 o
  -1   8   2       33.01       32.54      3.51 o
   0   8   2        7.03       10.82      2.94 o
   1   8   2        0.11       -2.58      2.58 o
   2   8   2        0.03        1.65      3.10 o
   3   8   2        0.00       -2.38      2.38 o
   4   8   2       37.50       40.97      4.28 o
   5   8   2       18.78        9.85      3.32 o
   6   8   2       15.29       11.40      3.53 o
   7   8   2        0.32        1.63      3.23 o
   8   8   2       22.07       23.27      4.29 o
   9   8   2       51.37       48.45      5.37 o
  10   8   2       19.47       19.28      4.61 o
  11   8   2        6.02       10.78      4.38 o
  12   8   2        1.46        9.63      5.12 o
  13   8   2        5.68        2.98      7.70 o
 -10   9   2        3.67        5.59      4.09 o
  -9   9   2        0.74        4.72      5.58 o
  -8   9   2        4.20        0.80      3.66 o
  -7   9   2       46.40       38.29      4.80 o
  -6   9   2       19.05       15.16      3.89 o
  -5   9   2        9.07        6.16      5.36 o
  -4   9   2       77.32       87.47      9.49 o
  -3   9   2       13.61       16.27      6.85 o
  -2   9   2       14.26       16.81      6.81 o
  -1   9   2       22.20       21.58      6.76 o
   0   9   2        3.87       13.01      6.46 o
   1   9   2       23.21       16.62      5.20 o
   2   9   2        6.44       11.26      4.55 o
   3   9   2       27.82       32.19      4.59 o
   4   9   2       32.60       40.70      5.66 o
   5   9   2        5.33       -0.46      3.21 o
   6   9   2        0.04        4.62      4.01 o
   7   9   2        0.08       -4.50      4.50 o
   8   9   2        6.21        4.19      3.86 o
   9   9   2        0.22        4.48      4.29 o
  10   9   2        0.17        0.59      7.42 o
  -5  10   2       12.91       11.78      7.31 o
  -4  10   2       12.52       15.70      7.74 o
  -3  10   2       66.82       57.97      9.12 o
  -2  10   2       21.28       23.50      8.10 o
  -1  10   2       18.38       24.02      7.68 o
   0  10   2       12.71       10.25      6.91 o
   1  10   2        0.01        1.00      8.42 o
   2  10   2       37.35       20.24     11.78 o
   3  10   2        0.59       -0.83      7.01 o
   4  10   2       14.13        2.80      7.26 o
   5  10   2        6.18       -2.48      7.16 o
 -21   1   3       68.05       83.94      9.31 o
 -20   1   3        0.04        1.87      4.21 o
 -19   1   3        0.07        3.08      3.84 o
 -18   1   3       88.51       83.22      5.52 o
 -17   1   3        1.14        1.42      2.77 o
 -16   1   3      344.75      365.82      8.81 o
 -15   1   3        1.19       -2.35      2.35 o
 -14   1   3       42.94       48.70      3.62 o
 -13   1   3       82.74       68.20      3.37 o
 -12   1   3      304.78      280.65      5.93 o
 -11   1   3      302.27      325.52      5.88 o
 -10   1   3     1068.93     1098.03     13.43 o
  -9   1   3       50.52       52.12      2.23 o
  -8   1   3     1876.04     1914.13     20.86 o
  -7   1   3      677.72      779.18      9.52 o
  -6   1   3     4169.59     3963.78     40.48 o
  -5   1   3      231.99      235.52      4.92 o
  -4   1   3        3.34        0.57      0.60 o
  -3   1   3     1662.57     1570.65     20.68 o
  -2   1   3      701.01      822.25     12.63 o
  -1   1   3     3513.12     3546.97     45.87 o
   0   1   3     2926.13     2844.08     37.01 o
   1   1   3      694.33      661.43      8.93 o
   2   1   3     1831.95     1810.21     24.15 o
   3   1   3      705.63      680.05     12.54 o
   4   1   3     3207.90     2976.80     42.29 o
   5   1   3     1775.50     1746.39     25.89 o
   6   1   3      141.10      151.70      4.04 o
   7   1   3     8086.93     8116.33    101.26 o
   8   1   3      985.93     1019.00     15.57 o
   9   1   3      748.77      685.90     11.77 o
  10   1   3       36.46       34.66      2.86 o
  11   1   3      125.13      113.95      3.78 o
  12   1   3       14.41        9.44      2.03 o
  13   1   3       14.26       15.19      2.54 o
  14   1   3        8.13        3.61      2.11 o
  15   1   3        0.13       -1.95      1.95 o
  16   1   3       13.63        6.83      2.58 o
  17   1   3       37.13       31.53      3.51 o
  18   1   3        5.49        4.61      3.30 o
  19   1   3        2.75        4.31      3.39 o
  20   1   3        0.36       -3.09      3.32 o
 -21   2   3       23.16       24.43      9.27 o
 -20   2   3       32.60       43.31      5.65 o
 -19   2   3       42.39       54.31      6.46 o
 -18   2   3        0.13        3.32      3.70 o
 -17   2   3      132.61      131.21      6.38 o
 -16   2   3        4.09        9.27      3.17 o
 -15   2   3      270.09      251.58      7.13 o
 -14   2   3       11.93       14.77      2.84 o
 -13   2   3      536.38      567.97     11.44 o
 -12   2   3       52.30       60.36      3.21 o
 -11   2   3       19.02       13.76      2.00 o
 -10   2   3      242.25      258.50      5.52 o
  -9   2   3        3.17        2.76      1.38 o
  -8   2   3        4.66       21.90      1.70 o
  -7   2   3       52.85       56.95      2.07 o
  -6   2   3      146.48      155.43      3.05 o
  -5   2   3     2620.62     2717.36     32.27 o
  -4   2   3      163.46      174.88      3.39 o
  -3   2   3      112.63       98.72      3.69 o
  -2   2   3     6177.16     6216.17     93.18 o
  -1   2   3     2406.25     2577.55     36.85 o
   0   2   3      559.94      654.95     17.51 o
   1   2   3     1138.16     1200.50     15.42 o
   2   2   3     2293.01     2149.08     28.86 o
   3   2   3       16.03       24.31      1.55 o
   4   2   3       38.20       40.08      2.18 o
   5   2   3     2020.37     2001.62     26.63 o
   6   2   3       10.08       21.17      1.90 o
   7   2   3      387.54      453.36      8.30 o
   8   2   3      263.35      296.14      6.52 o
   9   2   3       11.27       12.79      2.12 o
  10   2   3      265.47      274.39      6.93 o
  11   2   3        7.79        8.32      1.78 o
  12   2   3        5.23        1.22      1.83 o
  13   2   3      117.90      107.20      4.09 o
  14   2   3       43.79       39.59      3.08 o
  15   2   3      117.89      101.57      4.47 o
  16   2   3       13.41       18.56      2.89 o
  17   2   3       49.08       48.68      4.28 o
  18   2   3        0.59       -1.75      2.92 o
  19   2   3       19.06       22.47      4.36 o
  20   2   3       25.68       25.87      6.02 o
 -20   3   3       84.01      114.66      8.06 o
 -19   3   3       34.29       38.09      5.67 o
 -18   3   3        0.01       -1.57      3.76 o
 -17   3   3        6.33        3.50      3.76 o
 -16   3   3       66.68       66.95      5.61 o
 -15   3   3      220.09      225.35      8.56 o
 -14   3   3      201.20      189.22      7.63 o
 -13   3   3      108.04      113.14      6.85 o
 -12   3   3      322.44      341.24      8.19 o
 -11   3   3      108.04       93.03      4.07 o
 -10   3   3        6.09        1.18      1.73 o
  -9   3   3        1.55        0.51      1.36 o
  -8   3   3     1343.67     1334.87     14.56 o
  -7   3   3      811.61      829.62     11.50 o
  -6   3   3     1544.62     1613.14     19.05 o
  -5   3   3      154.69      190.49      4.05 o
  -4   3   3       99.59      119.50      2.66 o
  -3   3   3     1402.60     1446.84     18.14 o
  -2   3   3      269.98      267.49      4.89 o
  -1   3   3     1257.86     1196.02     14.27 o
   0   3   3      289.51      283.08      4.23 o
   1   3   3      104.73      145.36      6.13 o
   2   3   3     3056.66     2920.54     36.86 o
   3   3   3       29.66       42.47      2.19 o
   4   3   3       35.76       16.98      1.39 o
   5   3   3      342.62      329.54      5.89 o
   6   3   3     2200.09     2072.49     26.12 o
   7   3   3      183.37      174.82      4.85 o
   8   3   3        0.86       -1.40      1.40 o
   9   3   3      466.48      432.57      8.03 o
  10   3   3       12.34       12.96      1.82 o
  11   3   3       86.87       86.15      3.39 o
  12   3   3       78.72       69.19      3.29 o
  13   3   3        4.88        2.37      2.01 o
  14   3   3       76.10       68.40      3.63 o
  15   3   3        0.04       -0.78      2.94 o
  16   3   3       10.40        9.70      3.05 o
  17   3   3        0.05       -2.98      2.98 o
  18   3   3        0.00       -4.09      4.09 o
  19   3   3        5.75        6.25      4.64 o
 -19   4   3       78.81       82.23      8.06 o
 -18   4   3       21.43       20.04      6.75 o
 -17   4   3        4.36        5.31      3.80 o
 -16   4   3        3.25        3.88      3.48 o
 -15   4   3       81.12       76.40      5.79 o
 -14   4   3       55.14       64.66      5.31 o
 -13   4   3       46.36       52.61      4.75 o
 -12   4   3      568.56      547.01     12.77 o
 -11   4   3        1.49       -2.64      2.64 o
 -10   4   3      202.00      170.24      6.30 o
  -9   4   3      259.04      225.26      4.58 o
  -8   4   3      103.84       82.38      3.10 o
  -7   4   3      962.72      985.88     13.89 o
  -6   4   3      420.33      424.35      7.73 o
  -5   4   3     4446.84     4421.29     46.25 o
  -4   4   3       80.29       67.42      2.49 o
  -3   4   3       31.94       29.62      3.33 o
  -2   4   3     2036.50     2085.83     23.83 o
  -1   4   3       63.32      148.04     10.35 o
   0   4   3      140.48      167.52      3.48 o
   1   4   3      776.04      682.36      8.56 o
   2   4   3      377.62      442.29      5.76 o
   3   4   3      111.67      113.79      3.84 o
   4   4   3      199.06      261.55      5.90 o
   5   4   3        0.33        0.55      1.38 o
   6   4   3      329.37      354.96      7.70 o
   7   4   3      108.73      100.72      3.09 o
   8   4   3        5.59        8.18      1.92 o
   9   4   3      122.27      122.59      3.37 o
  10   4   3      359.98      340.87      6.28 o
  11   4   3       34.73       29.85      2.58 o
  12   4   3      618.33      582.88      9.53 o
  13   4   3       13.05       10.92      2.68 o
  14   4   3       18.50        8.01      2.74 o
  15   4   3        0.07        1.54      3.36 o
  16   4   3        6.74       10.59      4.10 o
  17   4   3       10.51       10.59      4.46 o
  18   4   3       15.58       10.07      5.29 o
 -18   5   3       20.06       13.11      6.35 o
 -17   5   3        6.34        4.20      4.21 o
 -16   5   3        6.74        3.50      3.90 o
 -15   5   3       24.85       23.32      4.50 o
 -14   5   3        0.89       -0.05      3.19 o
 -13   5   3       69.19       71.20      6.34 o
 -12   5   3       47.94       50.62      4.78 o
 -11   5   3      466.63      463.87     11.65 o
 -10   5   3       29.22       36.64      4.08 o
  -9   5   3      105.56      106.24      4.41 o
  -8   5   3       37.88       37.36      2.91 o
  -7   5   3       29.95       31.69      2.22 o
  -6   5   3      830.82      830.02     11.91 o
  -5   5   3       90.02       85.91      3.38 o
  -4   5   3      627.45      632.55      9.31 o
  -3   5   3      164.85      166.20      4.95 o
  -2   5   3      199.23      162.81      3.74 o
  -1   5   3      713.43      662.78     11.63 o
   0   5   3      130.45      118.50      3.12 o
   1   5   3       19.79       15.26      1.43 o
   2   5   3      193.22      192.13      3.94 o
   3   5   3      159.92      162.65      3.98 o
   4   5   3      149.93      176.45      3.67 o
   5   5   3       62.61       59.21      2.55 o
   6   5   3       83.09       65.32      2.51 o
   7   5   3        0.01        2.25      1.94 o
   8   5   3      254.66      231.59      6.29 o
   9   5   3       66.86       62.60      3.86 o
  10   5   3      389.50      389.95      8.90 o
  11   5   3      101.04       90.06      4.76 o
  12   5   3      153.36      147.65      6.50 o
  13   5   3      147.88      143.62      7.19 o
  14   5   3       22.89       17.84      4.27 o
  15   5   3        0.59       -3.47      3.47 o
  16   5   3        9.04        0.63      3.75 o
  17   5   3       18.72       32.92      7.01 o
 -17   6   3        1.23       -0.30      4.83 o
 -16   6   3       41.71       40.49      6.27 o
 -15   6   3        2.32        4.46      3.85 o
 -14   6   3       20.25       17.21      4.27 o
 -13   6   3        2.28       -0.32      3.27 o
 -12   6   3        9.20       14.70      3.80 o
 -11   6   3       19.24       21.87      4.06 o
 -10   6   3      186.45      171.42      7.38 o
  -9   6   3     1216.16     1209.66     18.74 o
  -8   6   3       56.97       52.82      3.85 o
  -7   6   3     1853.34     1757.58     26.19 o
  -6   6   3      988.94      924.60     12.45 o
  -5   6   3       54.35       51.06      2.73 o
  -4   6   3       29.64       26.24      2.48 o
  -3   6   3       10.31        6.66      1.51 o
  -2   6   3        3.39        6.30      1.79 o
  -1   6   3        5.98        6.18      1.74 o
   0   6   3        5.12        1.91      2.39 o
   1   6   3     1536.44     1544.66     18.51 o
   2   6   3       21.76       22.11      2.20 o
   3   6   3       16.21       21.78      2.34 o
   4   6   3        2.91        2.52      2.15 o
   5   6   3      377.99      383.62      8.76 o
   6   6   3        0.76        4.21      2.38 o
   7   6   3        0.19        0.27      2.32 o
   8   6   3      611.87      597.74     15.40 o
   9   6   3      125.84      115.69      6.21 o
  10   6   3      309.67      319.17     10.18 o
  11   6   3       23.04       15.68      3.82 o
  12   6   3       51.98       59.52      5.59 o
  13   6   3       37.47       46.12      5.42 o
  14   6   3       12.10       10.31      4.15 o
  15   6   3        5.56        9.23      4.97 o
  16   6   3        2.44       -0.94      4.67 o
 -15   7   3       11.62       11.13      4.69 o
 -14   7   3        2.15       -3.22      3.22 o
 -13   7   3       13.80        7.86      3.65 o
 -12   7   3       22.45       23.44      4.57 o
 -11   7   3       32.30       29.21      3.82 o
 -10   7   3      116.24      115.57      5.89 o
  -9   7   3      542.85      544.08     12.02 o
  -8   7   3      304.27      301.94      8.47 o
  -7   7   3      430.59      406.12      9.63 o
  -6   7   3      232.16      225.13      6.90 o
  -5   7   3       10.39       15.02      1.87 o
  -4   7   3        8.12        5.32      1.76 o
  -3   7   3      125.61      119.69      3.92 o
  -2   7   3       57.23       64.77      3.99 o
  -1   7   3      106.15       99.21      4.36 o
   0   7   3       11.02       18.61      2.76 o
   1   7   3        4.42        5.00      2.36 o
   2   7   3        8.36        6.40      2.42 o
   3   7   3       34.32       42.50      4.78 o
   4   7   3       35.54       38.55      3.98 o
   5   7   3       23.60       27.30      3.73 o
   6   7   3      108.30      116.32      6.05 o
   7   7   3       75.71       70.10      5.25 o
   8   7   3      485.21      486.07     12.65 o
   9   7   3      209.34      237.47      9.12 o
  10   7   3      246.85      275.96      9.93 o
  11   7   3        1.38        6.34      3.97 o
  12   7   3        5.89        2.12      3.95 o
  13   7   3        2.85        1.81      3.88 o
  14   7   3        7.27        1.32      4.81 o
 -13   8   3       15.68       17.17      5.23 o
 -12   8   3       20.20       23.86      4.80 o
 -11   8   3       12.09       16.80      4.43 o
 -10   8   3        0.21        2.97      3.69 o
  -9   8   3       38.28       40.03      4.80 o
  -8   8   3       68.45       70.65      5.47 o
  -7   8   3       53.19       63.83      5.01 o
  -6   8   3      248.39      243.28     10.45 o
  -5   8   3       19.35       22.78      4.07 o
  -4   8   3       28.84       23.05      3.96 o
  -3   8   3        4.51        0.81      2.64 o
  -2   8   3        0.00        0.34      3.27 o
  -1   8   3       56.05       56.95      4.27 o
   0   8   3        0.09        1.70      2.73 o
   1   8   3        6.20        7.55      3.26 o
   2   8   3       61.43       63.34      5.01 o
   3   8   3        0.55       -0.40      2.86 o
   4   8   3       97.55      100.69      5.73 o
   5   8   3       16.91       14.36      3.59 o
   6   8   3       10.46       12.95      3.81 o
   7   8   3       30.26       28.34      4.53 o
   8   8   3       23.81       19.17      5.22 o
   9   8   3        0.54        1.72      3.91 o
  10   8   3       51.87       66.09      6.99 o
  11   8   3       66.42       77.48      6.77 o
  12   8   3       22.48       19.72      7.71 o
 -10   9   3        9.93       11.11      4.96 o
  -9   9   3        5.73        7.49      4.52 o
  -8   9   3        1.08       -3.09      4.06 o
  -7   9   3       22.54       16.97      4.80 o
  -6   9   3       34.82       36.66      5.28 o
  -5   9   3        1.26        0.88      5.98 o
  -4   9   3       11.08       12.03      6.71 o
  -3   9   3        0.16        2.55      6.18 o
  -2   9   3       55.15       59.34      8.43 o
  -1   9   3        0.99       -1.48      9.97 o
   0   9   3        0.75       -3.47      5.85 o
   1   9   3        5.52        9.26      4.59 o
   2   9   3        0.72        1.55      4.29 o
   3   9   3       16.09       18.92      4.31 o
   4   9   3       64.83       76.85      6.14 o
   5   9   3        2.33        0.82      3.56 o
   6   9   3       87.51      101.92      6.68 o
   7   9   3        0.18        7.59      4.01 o
   8   9   3       18.62       20.97      4.72 o
   9   9   3       16.72       20.79      4.73 o
  -5  10   3        0.30       -3.36      6.40 o
  -4  10   3        8.86        8.44      7.02 o
  -3  10   3        4.19        6.21      7.00 o
  -2  10   3        3.61        7.00      6.99 o
  -1  10   3        7.60        3.76      7.14 o
   0  10   3       10.12        4.27      7.00 o
   1  10   3        0.03        5.33      7.00 o
   2  10   3        0.09       -6.50      6.50 o
   3  10   3        2.13        3.87      7.15 o
   4  10   3        7.38       11.52      8.00 o
 -21   0   4        6.44       19.09      8.04 o
 -20   0   4        2.08        0.84      6.35 o
 -19   0   4       24.84       24.18      7.61 o
 -18   0   4      156.25      150.26     12.10 o
 -17   0   4      318.15      316.13     15.60 o
 -16   0   4       31.06       32.79      5.71 o
 -15   0   4     1414.71     1456.78     32.97 o
 -14   0   4      152.12      142.08      8.00 o
 -13   0   4      574.42      492.39     14.59 o
 -12   0   4      166.36      144.14      6.12 o
 -11   0   4      468.85      477.75     11.33 o
 -10   0   4      118.02      132.87      5.31 o
  -9   0   4       51.70       58.52      4.20 o
  -8   0   4      590.96      637.04     12.72 o
  -7   0   4     4433.36     4713.72     84.01 o
  -6   0   4       10.01        7.16      3.95 o
  -5   0   4        8.78       13.54      2.01 o
  -4   0   4      210.00      226.01      7.85 o
  -3   0   4      132.19      138.51      8.90 o
  -2   0   4     1538.45     1635.64     26.69 o
  -1   0   4     1950.58     1917.40     31.14 o
   0   0   4     2540.69     2734.18     39.08 o
   1   0   4       17.83       21.13      1.90 o
   2   0   4     2436.10     2313.34     43.36 o
   3   0   4      306.36      274.05     13.01 o
   4   0   4      348.48      365.24     11.63 o
   5   0   4     2740.68     2772.15     51.13 o
   6   0   4     1467.20     1659.28     32.51 o
   7   0   4      732.16      780.62     17.64 o
   8   0   4      615.00      610.10     15.09 o
   9   0   4      345.57      294.32      9.72 o
  10   0   4        5.40        2.73      2.74 o
  11   0   4      148.93      141.67      7.23 o
  12   0   4      154.86      142.80      7.78 o
  13   0   4      173.49      176.26      7.44 o
  14   0   4        4.67        2.61      3.21 o
  15   0   4      283.81      241.65      9.19 o
  16   0   4       22.95       18.99      4.21 o
  17   0   4        2.85        4.64      3.63 o
  18   0   4        7.43        7.97      4.41 o
  19   0   4        1.27        2.34      4.38 o
  20   0   4        7.39       -5.12      5.12 o
 -21   1   4        0.06        3.17      5.85 o
 -20   1   4        4.61        5.33      5.62 o
 -19   1   4        4.64       -0.40      3.71 o
 -18   1   4      149.16      143.88      7.46 o
 -17   1   4        7.73        1.90      3.44 o
 -16   1   4       30.73       33.07      3.96 o
 -15   1   4       90.14       99.36      5.24 o
 -14   1   4      137.29      127.65      5.26 o
 -13   1   4      174.75      164.22      5.55 o
 -12   1   4      721.37      701.61     12.45 o
 -11   1   4       52.95       59.01      3.04 o
 -10   1   4       28.70       30.40      2.32 o
  -9   1   4      199.71      187.08      4.57 o
  -8   1   4     1048.74     1084.77     14.69 o
  -7   1   4      154.25      130.34      3.41 o
  -6   1   4      741.34      832.03     11.45 o
  -5   1   4      890.40      911.65     17.66 o
  -4   1   4       22.57       37.36      1.78 o
  -3   1   4      146.87      158.15      3.11 o
  -2   1   4      192.06      193.27      4.49 o
  -1   1   4     1167.78     1111.24     15.27 o
   0   1   4       32.72       38.90      1.77 o
   1   1   4      256.27      246.77      3.90 o
   2   1   4     2589.55     2347.54     31.14 o
   3   1   4     1225.51     1184.85     18.53 o
   4   1   4     3513.50     3340.44     53.85 o
   5   1   4      973.72     1075.67     15.61 o
   6   1   4       41.26       36.35      8.87 o
   7   1   4      390.42      394.87      7.65 o
   8   1   4       40.40       40.83      2.77 o
   9   1   4      598.12      631.98     11.33 o
  10   1   4      181.41      190.63      5.66 o
  11   1   4        1.02       -1.87      1.87 o
  12   1   4       48.57       54.90      3.48 o
  13   1   4       16.28       13.88      2.65 o
  14   1   4       34.26       36.00      3.09 o
  15   1   4        5.53        7.94      2.53 o
  16   1   4      125.55      118.63      5.01 o
  17   1   4        7.60        9.85      2.78 o
  18   1   4        0.03        0.64      2.80 o
  19   1   4       54.92       69.99      6.83 o
 -20   2   4        6.66        6.38      5.08 o
 -19   2   4       21.82       19.71      5.39 o
 -18   2   4        2.83        4.17      4.33 o
 -17   2   4       13.01       11.60      4.47 o
 -16   2   4       40.65       49.75      5.70 o
 -15   2   4      970.03      994.24     19.59 o
 -14   2   4        0.39        0.58      2.18 o
 -13   2   4      130.79      139.95      5.61 o
 -12   2   4     1297.19     1201.49     17.23 o
 -11   2   4      455.93      399.74      7.97 o
 -10   2   4      366.71      449.18      7.98 o
  -9   2   4       15.04       33.47      2.81 o
  -8   2   4      736.22      699.50     11.24 o
  -7   2   4       49.70       69.76      4.82 o
  -6   2   4        3.33        2.88      1.19 o
  -5   2   4      287.26      267.62      5.19 o
  -4   2   4     3300.35     3199.05     40.82 o
  -3   2   4      365.97      378.77      7.53 o
  -2   2   4      171.72      220.30      5.95 o
  -1   2   4       53.30       69.22      2.26 o
   0   2   4      501.70      506.25      8.13 o
   1   2   4      206.98      217.16      5.01 o
   2   2   4     1996.27     1989.81     27.19 o
   3   2   4      816.70      796.25     13.40 o
   4   2   4      139.12      183.93     11.38 o
   5   2   4     1976.54     2068.57     27.72 o
   6   2   4       89.06       62.22      2.85 o
   7   2   4      223.94      260.43      5.94 o
   8   2   4      122.27      116.45      4.11 o
   9   2   4      309.60      291.72      6.87 o
  10   2   4        6.89        2.27      1.96 o
  11   2   4        1.51       -1.20      1.84 o
  12   2   4        0.03       -1.71      1.71 o
  13   2   4       33.17       40.22      4.34 o
  14   2   4        5.21       -1.65      2.03 o
  15   2   4       36.40       37.10      3.35 o
  16   2   4      141.25      135.19      5.27 o
  17   2   4        3.27        3.91      2.96 o
  18   2   4       18.03       12.37      3.49 o
  19   2   4       20.94       23.37      4.13 o
 -20   3   4       10.48        5.57      6.75 o
 -19   3   4       11.22       18.80      5.59 o
 -18   3   4        0.07       -4.18      4.18 o
 -17   3   4        3.21       -2.62      3.42 o
 -16   3   4        0.46       -2.32      3.12 o
 -15   3   4       71.20       66.59      7.01 o
 -14   3   4      640.01      584.82     13.76 o
 -13   3   4        5.81        3.53      2.52 o
 -12   3   4      683.69      671.47     12.28 o
 -11   3   4       78.73       78.11      3.31 o
 -10   3   4       25.15       29.35      2.49 o
  -9   3   4       67.30       75.86      3.97 o
  -8   3   4       45.53       41.04      2.33 o
  -7   3   4       73.71       96.69      4.57 o
  -6   3   4     1415.31     1390.50     19.62 o
  -5   3   4     1763.61     1698.75     23.44 o
  -4   3   4     1362.67     1511.66     23.34 o
  -3   3   4      169.27      217.64      7.64 o
  -2   3   4        1.46        1.75      1.31 o
  -1   3   4      720.15      720.38     10.01 o
   0   3   4       30.16       25.40      2.78 o
   1   3   4      461.09      484.00      7.57 o
   2   3   4       67.46       71.27      4.26 o
   3   3   4      494.64      471.65     11.70 o
   4   3   4      159.68      181.72      4.74 o
   5   3   4      415.05      435.16      7.39 o
   6   3   4      293.86      297.14      5.92 o
   7   3   4      610.52      516.18      8.80 o
   8   3   4        0.85        2.70      1.63 o
   9   3   4      327.27      318.44      7.27 o
  10   3   4      142.57      151.44      4.80 o
  11   3   4        0.01       -0.63      1.90 o
  12   3   4      124.23      128.61      4.34 o
  13   3   4       56.78       53.35      3.32 o
  14   3   4       12.57       14.90      2.59 o
  15   3   4      137.14      130.29      5.65 o
  16   3   4        3.56        6.13      3.00 o
  17   3   4       33.03       33.87      4.11 o
  18   3   4       16.39       22.54      5.07 o
  19   3   4        0.31       -0.13      4.94 o
 -19   4   4        6.07        7.82      5.23 o
 -18   4   4       19.59       21.97      5.00 o
 -17   4   4        0.00       -1.44      3.62 o
 -16   4   4        9.08        9.48      3.84 o
 -15   4   4        1.97       -0.11      3.25 o
 -14   4   4        4.78        2.09      3.03 o
 -13   4   4        2.06        3.95      3.20 o
 -12   4   4      710.06      740.26     13.18 o
 -11   4   4      223.25      229.17      6.16 o
 -10   4   4      310.01      304.14      6.95 o
  -9   4   4      256.45      237.90      5.37 o
  -8   4   4      199.20      199.03      6.00 o
  -7   4   4      112.50      125.60      3.78 o
  -6   4   4      144.72      146.79      4.12 o
  -5   4   4      335.20      347.97      6.32 o
  -4   4   4      195.33      156.61      3.61 o
  -3   4   4     1514.43     1485.07     20.62 o
  -2   4   4     1017.92     1035.23     13.72 o
  -1   4   4      639.37      615.30      9.59 o
   0   4   4       16.95       17.40      3.16 o
   1   4   4      154.21      130.06      3.52 o
   2   4   4      214.37      248.02      3.92 o
   3   4   4       46.79       47.90      2.05 o
   4   4   4       57.44       57.42      3.44 o
   5   4   4      760.86      752.14     11.20 o
   6   4   4        8.14        6.90      1.53 o
   7   4   4      196.16      215.88      5.09 o
   8   4   4        0.76        0.71      1.59 o
   9   4   4       62.34       52.66      2.92 o
  10   4   4       65.35       70.37      3.50 o
  11   4   4      211.14      211.20      5.15 o
  12   4   4      148.60      134.69      4.33 o
  13   4   4       34.05       28.30      3.18 o
  14   4   4       22.26       19.86      3.78 o
  15   4   4       44.29       58.94      5.12 o
  16   4   4        4.62        3.89      3.88 o
  17   4   4       60.14       52.79      7.15 o
  18   4   4       56.65       66.46      7.66 o
 -18   5   4        3.02       -4.61      4.61 o
 -17   5   4       29.71       42.39      5.67 o
 -16   5   4       21.77       21.31      4.59 o
 -15   5   4        0.01       -0.63      3.28 o
 -14   5   4        3.69        5.19      3.51 o
 -13   5   4       34.09       25.27      4.17 o
 -12   5   4      332.49      350.50     17.49 o
 -11   5   4      395.58      389.57     10.52 o
 -10   5   4       51.54       53.01      4.55 o
  -9   5   4      771.85      715.76     14.57 o
  -8   5   4       26.66       29.00      4.05 o
  -7   5   4      225.88      227.27      5.75 o
  -6   5   4       11.36       10.92      2.12 o
  -5   5   4      331.26      326.18      6.76 o
  -4   5   4        0.41        8.12      2.02 o
  -3   5   4       38.43       37.90      2.40 o
  -2   5   4       15.13       14.42      1.71 o
  -1   5   4      362.52      314.68      6.88 o
   0   5   4        0.00        1.27      1.31 o
   1   5   4      246.49      285.10      4.87 o
   2   5   4       14.31       25.27      1.63 o
   3   5   4       85.20       86.41      3.01 o
   4   5   4      243.41      230.18      5.32 o
   5   5   4      274.53      307.88      6.30 o
   6   5   4       20.29       26.28      2.25 o
   7   5   4      182.19      191.37      4.64 o
   8   5   4       55.38       61.88      3.12 o
   9   5   4       21.46       19.29      2.99 o
  10   5   4      185.59      164.74      5.89 o
  11   5   4        1.71        1.02      3.00 o
  12   5   4       28.75       27.88      3.94 o
  13   5   4       31.78       26.60      4.84 o
  14   5   4       35.70       35.46      4.49 o
  15   5   4        2.77        7.04      4.00 o
  16   5   4        8.89       14.15      5.12 o
  17   5   4       24.48       36.68     10.42 o
 -17   6   4       24.55       42.53      8.98 o
 -16   6   4        0.31        0.12      4.52 o
 -15   6   4        2.06        0.83      3.71 o
 -14   6   4       10.32        4.52      3.85 o
 -13   6   4        3.79       -3.15      3.15 o
 -12   6   4       20.55        8.96      3.57 o
 -11   6   4        4.30        4.69      2.79 o
 -10   6   4       30.89       31.76      3.66 o
  -9   6   4      149.51      129.30      5.36 o
  -8   6   4      259.86      237.35      7.10 o
  -7   6   4      145.61      129.64      5.42 o
  -6   6   4        7.35        4.22      3.88 o
  -5   6   4       12.04       13.35      2.43 o
  -4   6   4       20.89       19.06      2.89 o
  -3   6   4        0.24        5.64      2.18 o
  -2   6   4        0.30       -1.22      2.82 o
  -1   6   4       12.50        6.82      1.90 o
   0   6   4      267.62      259.49      5.45 o
   1   6   4       66.62       61.94      2.65 o
   2   6   4       21.53       16.73      2.12 o
   3   6   4       60.73       61.97      3.11 o
   4   6   4        0.06       -0.18      1.65 o
   5   6   4       41.10       38.53      2.71 o
   6   6   4      141.95      132.62      5.44 o
   7   6   4       66.86       63.63      4.32 o
   8   6   4      271.71      285.73      8.17 o
   9   6   4      257.67      253.50      8.83 o
  10   6   4        1.60        4.11      3.50 o
  11   6   4        2.24        4.63      3.62 o
  12   6   4       24.30       22.82      4.52 o
  13   6   4       61.59       67.75      6.06 o
  14   6   4        0.50        6.65      3.88 o
  15   6   4        8.02        7.85      4.87 o
  16   6   4       25.06       32.58      7.30 o
 -15   7   4        2.72       -2.23      3.79 o
 -14   7   4        4.31        1.05      3.67 o
 -13   7   4       28.87       33.00      4.27 o
 -12   7   4      117.78      139.99      6.31 o
 -11   7   4       27.99       34.56      3.95 o
 -10   7   4       50.51       55.27      7.08 o
  -9   7   4       71.80       62.39      4.94 o
  -8   7   4        0.40        0.86      3.18 o
  -7   7   4       13.17       10.93      3.27 o
  -6   7   4        3.66        5.95      2.33 o
  -5   7   4        0.15       -0.27      1.73 o
  -4   7   4       35.02       37.33      2.66 o
  -3   7   4      154.85      160.95      5.46 o
  -2   7   4        1.10       -1.27      2.17 o
  -1   7   4      130.06      142.28      6.71 o
   0   7   4        1.19        0.47      2.04 o
   1   7   4       29.72       25.57      2.79 o
   2   7   4       11.81       10.86      2.27 o
   3   7   4        4.06        4.50      2.49 o
   4   7   4        0.09       -2.49      2.49 o
   5   7   4       14.59       10.13      3.14 o
   6   7   4      106.71       93.37      5.71 o
   7   7   4       32.95       40.67      4.72 o
   8   7   4      131.25      132.13      6.95 o
   9   7   4       50.35       53.94      5.43 o
  10   7   4       24.82       24.30      5.35 o
  11   7   4       13.11       23.45      4.47 o
  12   7   4        0.78        6.06      3.98 o
  13   7   4        8.66        8.24      4.80 o
  14   7   4        0.25       -1.88      4.59 o
 -13   8   4       15.16       15.77      5.54 o
 -12   8   4       29.21       24.17      5.36 o
 -11   8   4       41.11       38.13      5.74 o
 -10   8   4       20.32       11.35      4.48 o
  -9   8   4      330.72      339.54     11.57 o
  -8   8   4       23.45       24.80      4.64 o
  -7   8   4       55.47       61.16      9.22 o
  -6   8   4       34.94       39.25      4.70 o
  -5   8   4        5.38        9.06      4.34 o
  -4   8   4       34.14       48.39      7.04 o
  -3   8   4       52.02       49.96      4.94 o
  -2   8   4       26.14       30.29      3.59 o
  -1   8   4       40.42       43.04      4.00 o
   0   8   4       16.16       15.37      3.35 o
   1   8   4       29.45       26.87      3.98 o
   2   8   4        0.73       -2.77      2.77 o
   3   8   4        6.62        6.23      3.51 o
   4   8   4        3.30       -0.23      3.11 o
   5   8   4       66.25       57.77      5.20 o
   6   8   4      112.86      105.44      6.42 o
   7   8   4       99.07       98.30      6.49 o
   8   8   4       82.80       70.73      5.98 o
   9   8   4       36.13       30.52      4.97 o
  10   8   4       10.49       16.59      5.40 o
  11   8   4        0.72       -3.66      4.82 o
  12   8   4        0.00       -1.32      5.54 o
 -10   9   4       29.60       17.37      6.05 o
  -9   9   4       11.94        9.83      5.21 o
  -8   9   4       96.72      105.84      8.22 o
  -7   9   4        0.31       -1.01      3.87 o
  -6   9   4        4.05       -0.38      5.93 o
  -5   9   4        0.07        1.06      5.84 o
  -4   9   4       94.87       92.33     10.77 o
  -3   9   4       14.69       11.69      6.63 o
  -2   9   4        0.03        4.79      6.11 o
  -1   9   4        0.48       -5.38      5.38 o
   0   9   4        0.60        5.46      9.22 o
   1   9   4        7.08        7.43      4.50 o
   2   9   4        3.95       -1.80      3.36 o
   3   9   4       26.68       22.75      4.41 o
   4   9   4       17.86       23.80      4.75 o
   5   9   4        0.04        0.80      3.72 o
   6   9   4      175.12      192.29      8.56 o
   7   9   4       23.46       19.38      4.80 o
   8   9   4        9.86        5.27      4.23 o
  -4  10   4        1.06       -1.29      6.64 o
  -3  10   4        3.11        8.10      6.52 o
  -2  10   4        2.64       -1.89      6.93 o
  -1  10   4        2.38        2.07      7.43 o
   0  10   4       80.24       80.55     21.69 o
   1  10   4        0.50       -6.54      6.54 o
   2  10   4       39.00       36.91      8.62 o
 -21   1   5        0.23       -5.57      5.57 o
 -20   1   5       50.21       51.81      7.87 o
 -19   1   5        3.13        2.52      5.24 o
 -18   1   5        4.21        8.92      4.44 o
 -17   1   5      180.85      184.54      9.15 o
 -16   1   5      939.74      925.05     21.37 o
 -15   1   5      459.72      452.45     11.72 o
 -14   1   5       17.26       17.03      3.91 o
 -13   1   5      444.19      456.98     10.43 o
 -12   1   5        7.96        3.33      2.11 o
 -11   1   5       16.96       27.66      3.50 o
 -10   1   5      636.36      659.53     10.51 o
  -9   1   5       99.75       88.57      3.26 o
  -8   1   5     3344.55     3506.94     45.26 o
  -7   1   5      954.64     1093.59     23.25 o
  -6   1   5       59.69       99.50      5.42 o
  -5   1   5      826.19      931.94     16.77 o
  -4   1   5     1001.92      967.03     15.86 o
  -3   1   5        3.12       11.52      2.98 o
  -2   1   5      105.96      144.80      6.67 o
  -1   1   5      181.99      139.54      3.29 o
   0   1   5        0.00        8.74      3.54 o
   1   1   5     1992.47     1923.57     22.48 o
   2   1   5      651.83      645.88     11.15 o
   3   1   5      283.08      283.81      6.31 o
   4   1   5       49.85       44.24      2.66 o
   5   1   5      180.00      186.29      5.94 o
   6   1   5     1270.43     1305.92     18.95 o
   7   1   5     1511.49     1536.09     22.10 o
   8   1   5        2.42        3.07      2.27 o
   9   1   5        2.95        0.56      1.82 o
  10   1   5       87.55       87.01      4.21 o
  11   1   5       11.24        8.05      2.51 o
  12   1   5      143.50      126.95      5.40 o
  13   1   5      166.28      162.56      5.67 o
  14   1   5      209.32      183.55      5.99 o
  15   1   5       31.19       32.69      3.84 o
  16   1   5       17.76       10.29      2.75 o
  17   1   5        4.89        1.80      2.71 o
  18   1   5        3.46       -0.05      3.12 o
  19   1   5        1.68        2.85      3.47 o
 -20   2   5       31.89       45.55      7.87 o
 -19   2   5       39.11       37.17      6.27 o
 -18   2   5       17.10       21.25      5.24 o
 -17   2   5       18.49        7.37      4.47 o
 -16   2   5        5.57        9.67      4.36 o
 -15   2   5       47.95       44.08      4.45 o
 -14   2   5      388.48      402.61     10.37 o
 -13   2   5      142.69      147.90      5.39 o
 -12   2   5        0.00        0.94      2.09 o
 -11   2   5      382.45      354.27      8.96 o
 -10   2   5      601.83      578.69     11.53 o
  -9   2   5      101.82      126.23      4.10 o
  -8   2   5      110.24      106.02      3.25 o
  -7   2   5        0.31       -1.39      1.39 o
  -6   2   5       15.19        9.31      1.66 o
  -5   2   5     1822.43     1897.43     27.99 o
  -4   2   5     1905.30     2026.13     27.18 o
  -3   2   5     3429.56     3402.90     48.00 o
  -2   2   5       89.78      111.06      2.65 o
  -1   2   5      157.06      166.14      6.63 o
   0   2   5      948.21      940.84     23.09 o
   1   2   5     2128.40     2219.50     27.72 o
   2   2   5      137.83      138.23      3.98 o
   3   2   5       37.13       59.53      2.87 o
   4   2   5       29.39       40.83      3.45 o
   5   2   5        0.00        0.68      1.56 o
   6   2   5      120.64      105.53      3.81 o
   7   2   5        0.71       -1.03      1.58 o
   8   2   5        4.49        5.77      1.97 o
   9   2   5        0.10        1.45      1.84 o
  10   2   5       91.14       77.63      4.45 o
  11   2   5        9.32        3.24      2.40 o
  12   2   5        5.54        2.07      2.44 o
  13   2   5       27.14       34.42      3.40 o
  14   2   5       10.39        7.20      2.47 o
  15   2   5       75.11       84.20      4.36 o
  16   2   5        5.22        3.41      2.60 o
  17   2   5        4.34       -0.45      2.90 o
  18   2   5        2.42        8.58      3.51 o
  19   2   5        7.22       10.66      3.84 o
 -20   3   5       27.86       27.08      6.47 o
 -19   3   5        0.00       -0.20      4.76 o
 -18   3   5       33.50       26.34      5.71 o
 -17   3   5        2.25        1.84      4.24 o
 -16   3   5        5.65       -3.14      3.79 o
 -15   3   5        0.96       -3.36      3.36 o
 -14   3   5       56.15       48.95      5.40 o
 -13   3   5     1051.06     1064.04     19.27 o
 -12   3   5      107.26      105.26      8.56 o
 -11   3   5      247.47      235.39      6.90 o
 -10   3   5        0.55       -0.69      1.76 o
  -9   3   5       37.28       48.84      2.83 o
  -8   3   5      207.13      194.57      9.78 o
  -7   3   5      386.46      422.00      7.90 o
  -6   3   5        0.95        5.92      1.40 o
  -5   3   5      324.45      383.36      6.89 o
  -4   3   5       77.11       64.61      4.60 o
  -3   3   5     1996.95     2038.48     39.53 o
  -2   3   5       56.67       61.25      2.77 o
  -1   3   5       26.09       31.38      1.80 o
   0   3   5      138.26      172.85      7.06 o
   1   3   5      820.55      912.44     15.23 o
   2   3   5     1748.68     1607.22     22.56 o
   3   3   5      189.47      194.51      5.57 o
   4   3   5      282.09      269.75      6.84 o
   5   3   5        0.41        0.70      1.61 o
   6   3   5       10.48       10.33      2.00 o
   7   3   5      616.73      577.20      9.72 o
   8   3   5       16.69       10.09      2.02 o
   9   3   5      303.53      280.67      7.00 o
  10   3   5       37.84       35.61      3.17 o
  11   3   5       51.52       48.63      3.67 o
  12   3   5       13.74        8.56      2.99 o
  13   3   5        0.06       -0.11      2.03 o
  14   3   5       40.07       45.09      3.87 o
  15   3   5       58.64       69.49      4.68 o
  16   3   5      155.53      156.70      6.46 o
  17   3   5       28.20       44.74      4.98 o
  18   3   5      191.49      221.01     10.04 o
 -19   4   5        0.85       -2.34      4.71 o
 -18   4   5       35.22       45.04      7.05 o
 -17   4   5       21.83       32.56      5.76 o
 -16   4   5       25.58       16.28      4.76 o
 -15   4   5        1.03        1.45      3.80 o
 -14   4   5      106.24       96.00      6.83 o
 -13   4   5       32.89       40.68      5.01 o
 -12   4   5      123.09      124.45      6.42 o
 -11   4   5      238.68      196.77      6.29 o
 -10   4   5      144.59      119.63      4.83 o
  -9   4   5       85.54       77.20      4.03 o
  -8   4   5       68.01       71.97      3.62 o
  -7   4   5        0.02        2.87      1.66 o
  -6   4   5       24.23       17.13      1.84 o
  -5   4   5       11.60       15.22      1.56 o
  -4   4   5       65.99       41.13      3.41 o
  -3   4   5       98.86       80.19      4.20 o
  -2   4   5      892.88      864.13     16.65 o
  -1   4   5     1682.51     1758.61     31.99 o
   0   4   5      339.69      337.37      6.02 o
   1   4   5      866.44      889.63     11.58 o
   2   4   5      346.17      321.41      6.04 o
   3   4   5     2744.30     2796.19     32.60 o
   4   4   5        0.67       -0.32      2.18 o
   5   4   5       42.96       58.64      2.76 o
   6   4   5      178.01      175.47      5.27 o
   7   4   5       75.02       90.11      3.50 o
   8   4   5      162.26      172.03      4.94 o
   9   4   5        3.21        6.54      2.04 o
  10   4   5        0.00       -1.87      1.87 o
  11   4   5        0.12       -1.87      1.87 o
  12   4   5       12.31       10.42      2.54 o
  13   4   5      176.56      170.09      5.96 o
  14   4   5        7.73        8.49      3.36 o
  15   4   5       30.46       34.63      4.48 o
  16   4   5       13.26        3.83      3.99 o
  17   4   5       80.15       88.09     13.48 o
 -18   5   5       48.60       70.71      7.66 o
 -17   5   5        5.09        4.95      4.60 o
 -16   5   5        3.29        7.14      4.63 o
 -15   5   5       44.63       59.10      6.22 o
 -14   5   5        5.92        2.27      3.97 o
 -13   5   5        7.34        9.77      3.98 o
 -12   5   5        3.91        0.97      3.67 o
 -11   5   5      548.01      519.00     14.42 o
 -10   5   5        6.88        1.12      2.28 o
  -9   5   5       40.58       47.48      4.20 o
  -8   5   5       66.12       66.22      5.18 o
  -7   5   5       45.40       53.46      3.02 o
  -6   5   5       87.09      100.82      3.69 o
  -5   5   5       39.68       37.65      2.45 o
  -4   5   5       54.21       56.12      2.74 o
  -3   5   5      543.41      539.90      9.22 o
  -2   5   5       43.10       31.56      4.42 o
  -1   5   5       84.82       82.73      3.21 o
   0   5   5     1238.86     1181.39     21.77 o
   1   5   5       28.13       35.29      2.12 o
   2   5   5        1.38        4.33      1.71 o
   3   5   5       94.48       96.76      2.98 o
   4   5   5      103.16       97.01      2.56 o
   5   5   5       42.93       29.98      2.72 o
   6   5   5       41.97       44.22      3.39 o
   7   5   5       44.90       54.08      3.73 o
   8   5   5        5.77        1.74      2.53 o
   9   5   5        0.76       -0.10      2.25 o
  10   5   5       73.89       73.11      4.40 o
  11   5   5       99.51      102.00      5.76 o
  12   5   5       22.87       26.74      3.89 o
  13   5   5        0.37       -3.07      3.07 o
  14   5   5        0.15       -2.41      3.51 o
  15   5   5        0.43        1.87      3.88 o
  16   5   5       11.96        6.23      4.97 o
 -17   6   5        0.53       -2.23      4.56 o
 -16   6   5        1.33        1.27      4.57 o
 -15   6   5       15.53       10.83      4.81 o
 -14   6   5        1.16        0.80      4.16 o
 -13   6   5        9.58        8.53      4.14 o
 -12   6   5       72.65       76.68      5.74 o
 -11   6   5        0.26       -2.82      3.29 o
 -10   6   5      218.16      201.63      7.08 o
  -9   6   5      155.73      150.48      6.45 o
  -8   6   5       65.89       58.03      5.24 o
  -7   6   5      291.03      284.05      8.02 o
  -6   6   5        1.32        1.11      2.46 o
  -5   6   5       48.10       49.74      4.54 o
  -4   6   5       52.48       41.86      3.04 o
  -3   6   5       39.62       33.43      2.86 o
  -2   6   5      198.19      191.64      6.24 o
  -1   6   5       67.19       74.09      6.31 o
   0   6   5      183.40      200.90      5.64 o
   1   6   5      107.78      104.67      4.28 o
   2   6   5      347.10      356.19      9.32 o
   3   6   5       76.61       75.80      3.50 o
   4   6   5       44.86       39.33      2.88 o
   5   6   5        1.27       -1.89      1.89 o
   6   6   5       49.69       45.36      3.89 o
   7   6   5        1.20        2.37      3.07 o
   8   6   5       22.48       18.79      3.36 o
   9   6   5       45.89       42.63      4.34 o
  10   6   5      410.19      417.69     12.01 o
  11   6   5        3.20        7.10      3.62 o
  12   6   5        0.96       -3.20      3.20 o
  13   6   5        7.97       -1.51      3.57 o
  14   6   5       10.62        5.97      4.94 o
  15   6   5        0.02       -4.24      4.24 o
 -15   7   5       11.74        6.67      4.17 o
 -14   7   5        2.31        2.71      3.57 o
 -13   7   5        7.13        5.32      3.68 o
 -12   7   5        4.49        7.04      3.70 o
 -11   7   5       14.85       15.25      4.02 o
 -10   7   5      215.43      204.93      8.05 o
  -9   7   5        5.78        7.05      3.25 o
  -8   7   5       16.23       17.84      3.67 o
  -7   7   5       83.28       81.61      5.00 o
  -6   7   5       66.98       59.16      4.21 o
  -5   7   5        0.48       -0.87      2.36 o
  -4   7   5       18.38       15.78      2.52 o
  -3   7   5        7.16        7.55      2.57 o
  -2   7   5       67.81       79.63      4.26 o
  -1   7   5      322.15      320.61      8.33 o
   0   7   5       21.36       23.80      3.13 o
   1   7   5      163.95      170.48      5.62 o
   2   7   5       56.56       63.55      4.62 o
   3   7   5       31.76       32.18      3.51 o
   4   7   5       26.25       25.01      3.38 o
   5   7   5       74.45       63.62      5.42 o
   6   7   5       21.37       17.42      3.74 o
   7   7   5      196.07      183.78      7.75 o
   8   7   5       11.97        9.28      3.68 o
   9   7   5       12.61       14.28      4.08 o
  10   7   5        2.14        1.88      3.53 o
  11   7   5        8.07        6.28      3.92 o
  12   7   5       11.20        3.04      4.01 o
  13   7   5        8.93       11.34      5.92 o
 -13   8   5       22.62       22.78      9.01 o
 -12   8   5       20.16       13.16      4.85 o
 -11   8   5      110.96      109.69      7.57 o
 -10   8   5       34.11       54.31      5.96 o
  -9   8   5       70.40       61.52      5.37 o
  -8   8   5       11.22        8.59      3.88 o
  -7   8   5       10.26       16.84      4.27 o
  -6   8   5       21.99       20.77      4.34 o
  -5   8   5       29.98       24.62      4.89 o
  -4   8   5       90.61       95.31      8.22 o
  -3   8   5        3.95        5.63      2.97 o
  -2   8   5       94.79       89.16      5.14 o
  -1   8   5       58.70       54.16      4.47 o
   0   8   5      119.77      119.54      6.07 o
   1   8   5        0.10       -2.81      2.81 o
   2   8   5       35.87       38.26      4.55 o
   3   8   5       66.60       67.88      5.11 o
   4   8   5       37.71       34.20      4.87 o
   5   8   5       15.34       13.63      3.84 o
   6   8   5      103.46      107.95      6.61 o
   7   8   5       37.10       33.01      4.83 o
   8   8   5       35.38       46.47      6.25 o
   9   8   5        0.04        4.54      3.95 o
  10   8   5        6.33        4.20      4.13 o
  11   8   5       17.63       20.96      8.77 o
  -9   9   5       10.49        8.73      6.93 o
  -8   9   5        5.85        3.59      6.34 o
  -7   9   5        1.90       -4.76      9.41 o
  -6   9   5       19.54       18.25      6.80 o
  -5   9   5       26.63       28.99      7.08 o
  -4   9   5        7.62       -1.47      5.86 o
  -3   9   5        9.35       10.45      6.35 o
  -2   9   5        0.00       -3.63      5.77 o
  -1   9   5        0.08        1.70      5.93 o
   0   9   5       44.78       45.32      7.76 o
   1   9   5        9.95       10.18      5.31 o
   2   9   5       27.35       33.00      5.62 o
   3   9   5       32.52       26.89      4.84 o
   4   9   5       23.90       26.40      4.94 o
   5   9   5        4.56        4.54      3.88 o
   6   9   5       51.68       58.92      7.95 o
   7   9   5        6.84       11.25      4.29 o
   8   9   5        4.05        2.61      5.37 o
  -1  10   5        1.05       -3.30      9.78 o
 -21   0   6        2.69        5.33     10.98 o
 -20   0   6        2.89        1.92      9.59 o
 -19   0   6       69.48       65.23     14.18 o
 -18   0   6        3.84        2.40      9.01 o
 -17   0   6      568.09      586.05     33.27 o
 -16   0   6      243.20      281.72     14.75 o
 -15   0   6      152.05      165.00     11.18 o
 -14   0   6      565.78      577.93     36.09 o
 -13   0   6      614.12      649.75     35.35 o
 -12   0   6        0.46       -6.19      6.31 o
 -11   0   6        2.05        0.49      2.52 o
 -10   0   6      215.87      227.76      8.27 o
  -9   0   6        7.37        3.88      3.56 o
  -8   0   6     2475.69     2645.10     59.34 o
  -7   0   6      195.20      179.00     11.75 o
  -6   0   6     5436.96     5728.22    217.49 o
  -5   0   6     4796.67     4818.21    124.08 o
  -4   0   6      108.40      117.78      5.87 o
  -3   0   6       17.78        7.61      2.13 o
  -2   0   6      640.40      723.45     15.58 o
  -1   0   6     1187.26     1319.37     26.16 o
   0   0   6     9627.70    10084.48    209.24 o
   1   0   6      697.05      847.86     18.02 o
   2   0   6       26.58       30.33      2.79 o
   3   0   6     1513.24     1550.14     31.02 o
   4   0   6      240.99      267.82     10.37 o
   5   0   6       77.72      104.41      6.54 o
   6   0   6       10.58       27.00      4.30 o
   7   0   6      134.41      165.47      7.08 o
   8   0   6      790.51      733.72     18.00 o
   9   0   6       16.58       26.47      8.91 o
  10   0   6      295.49      257.34      9.97 o
  11   0   6     2064.30     1940.34     40.64 o
  12   0   6      319.40      251.20     10.81 o
  13   0   6      165.27      185.52      9.67 o
  14   0   6       52.69       34.83      6.68 o
  15   0   6      102.29       81.51      6.35 o
  16   0   6       36.77       46.11      5.66 o
  17   0   6        1.56       -0.29      3.98 o
  18   0   6       40.17       44.18      5.99 o
  19   0   6        1.73        0.41      4.54 o
 -20   1   6        1.38        2.34      7.18 o
 -19   1   6       46.71       47.62      9.51 o
 -18   1   6       24.29       22.42      9.38 o
 -17   1   6        1.00        0.65      4.69 o
 -16   1   6      184.94      186.62      8.96 o
 -15   1   6        6.91        5.69      4.61 o
 -14   1   6       16.55       14.55      3.86 o
 -13   1   6       31.78       31.92      4.12 o
 -12   1   6        1.35        3.76      2.41 o
 -11   1   6      162.07      176.70      5.81 o
 -10   1   6      566.15      590.89     11.57 o
  -9   1   6       32.90       38.86      2.62 o
  -8   1   6       92.41      119.67      4.28 o
  -7   1   6      182.88      175.79      5.13 o
  -6   1   6      829.45      939.50     17.47 o
  -5   1   6      196.87      249.23      9.19 o
  -4   1   6       66.47       75.37      2.63 o
  -3   1   6      543.92      582.28      9.02 o
  -2   1   6      199.11      179.62      4.03 o
  -1   1   6     4248.01     4601.22     59.63 o
   0   1   6      474.75      554.86     21.02 o
   1   1   6     3079.59     3078.37     35.27 o
   2   1   6       46.94       50.42      2.31 o
   3   1   6       77.56      113.01      4.05 o
   4   1   6     3086.14     3004.42     44.42 o
   5   1   6      422.13      462.02      9.66 o
   6   1   6        9.75        3.57      2.13 o
   7   1   6      180.87      173.22      5.13 o
   8   1   6      105.21      100.81      4.22 o
   9   1   6       44.43       44.39      3.36 o
  10   1   6      322.15      297.50      7.71 o
  11   1   6       16.09       17.64      3.14 o
  12   1   6      175.79      148.04      6.02 o
  13   1   6      128.39      129.07      5.86 o
  14   1   6        2.64        1.92      2.92 o
  15   1   6       35.90       30.06      3.44 o
  16   1   6       63.71       71.97      4.96 o
  17   1   6       68.67       66.84      4.61 o
  18   1   6        9.66       10.67      3.53 o
 -20   2   6       33.63       31.80      7.25 o
 -19   2   6      103.57      106.10      9.75 o
 -18   2   6        3.56        0.32      4.33 o
 -17   2   6       61.87       69.95      7.05 o
 -16   2   6       24.60       29.94      5.20 o
 -15   2   6       58.68       69.34      6.20 o
 -14   2   6      108.05      106.93      5.69 o
 -13   2   6        0.42       -2.05      3.67 o
 -12   2   6        0.72       -2.26      2.38 o
 -11   2   6      478.13      415.00     14.69 o
 -10   2   6       13.04       13.50      3.09 o
  -9   2   6      542.00      602.99     11.25 o
  -8   2   6      146.29      178.18      5.37 o
  -7   2   6        8.89        4.97      1.78 o
  -6   2   6       27.32       13.23      1.89 o
  -5   2   6     1809.40     1666.87     23.17 o
  -4   2   6      427.06      438.72     11.46 o
  -3   2   6       32.95       59.91      3.19 o
  -2   2   6       10.42       24.04      3.51 o
  -1   2   6      503.35      579.75     21.55 o
   0   2   6      291.34      337.27      8.85 o
   1   2   6     1549.36     1708.18     22.48 o
   2   2   6      685.36      704.76     10.46 o
   3   2   6     1804.53     1942.82     36.70 o
   4   2   6      148.78      186.02      5.55 o
   5   2   6      759.17      842.87     15.20 o
   6   2   6      375.19      404.99      8.47 o
   7   2   6       16.19       16.58      2.22 o
   8   2   6      364.72      338.50      7.73 o
   9   2   6       48.67       34.57      3.10 o
  10   2   6        0.77       -0.57      2.96 o
  11   2   6      268.34      270.84      7.53 o
  12   2   6        4.10        6.61      2.77 o
  13   2   6      429.89      426.72     10.38 o
  14   2   6       26.92       42.60      3.96 o
  15   2   6        0.04        4.59      2.79 o
  16   2   6        7.84        7.58      3.20 o
  17   2   6       51.53       54.78      4.82 o
  18   2   6       13.13        9.93      3.72 o
 -20   3   6       36.78       26.86      7.32 o
 -19   3   6       11.85       13.26      5.36 o
 -18   3   6       38.86       44.84      7.25 o
 -17   3   6        0.21        3.63      4.32 o
 -16   3   6       28.44       26.53      5.15 o
 -15   3   6       84.46       82.03      7.98 o
 -14   3   6      250.46      216.93      9.24 o
 -13   3   6       29.91       23.42      3.42 o
 -12   3   6       70.65       67.53      4.30 o
 -11   3   6       48.73       39.79      4.67 o
 -10   3   6       21.75       15.76      2.26 o
  -9   3   6       37.34       43.93      3.65 o
  -8   3   6       20.80       41.81      3.14 o
  -7   3   6      297.80      311.47      7.75 o
  -6   3   6        1.64        3.52      1.48 o
  -5   3   6        5.54        9.39      1.54 o
  -4   3   6       35.96       58.08      4.61 o
  -3   3   6      512.12      577.29     14.63 o
  -2   3   6        0.88        7.70      1.56 o
  -1   3   6      920.23      930.62     16.82 o
   0   3   6      462.99      547.66     10.24 o
   1   3   6        6.03        7.19      1.87 o
   2   3   6      537.61      583.83      9.83 o
   3   3   6     1195.71     1283.43     24.00 o
   4   3   6      373.32      409.23      8.97 o
   5   3   6     1138.93     1093.10     17.16 o
   6   3   6       40.47       43.03      3.12 o
   7   3   6      550.43      553.94      9.73 o
   8   3   6       31.15       28.99      2.66 o
   9   3   6       40.44       39.30      3.36 o
  10   3   6        2.07       -2.09      2.09 o
  11   3   6        6.37       -0.16      3.05 o
  12   3   6      296.49      274.57      7.94 o
  13   3   6        2.61        2.43      3.20 o
  14   3   6      222.79      230.58      7.21 o
  15   3   6       40.05       33.88      3.92 o
  16   3   6       77.34       76.54      5.17 o
  17   3   6        5.43        8.91      4.08 o
  18   3   6        0.03        2.46      5.20 o
 -19   4   6        3.39       -0.19      4.90 o
 -18   4   6       29.47       36.61      6.29 o
 -17   4   6       18.59       18.37      4.96 o
 -16   4   6        1.69       -2.70      3.80 o
 -15   4   6        5.62        8.72      4.13 o
 -14   4   6       41.64       49.00      5.55 o
 -13   4   6       27.30       21.45      4.67 o
 -12   4   6       17.92       16.04      3.96 o
 -11   4   6       82.80       72.43      4.27 o
 -10   4   6       31.18       32.79      3.42 o
  -9   4   6      135.27      146.01      5.34 o
  -8   4   6       19.34       22.71      3.11 o
  -7   4   6      639.78      645.39     12.16 o
  -6   4   6        4.51        2.53      1.56 o
  -5   4   6      221.60      214.26     11.40 o
  -4   4   6      285.28      275.87      7.85 o
  -3   4   6      505.25      506.11     11.38 o
  -2   4   6       89.42      103.58      6.01 o
  -1   4   6      168.87      151.11      4.18 o
   0   4   6       17.07       14.89      2.86 o
   1   4   6       34.95       26.24      2.18 o
   2   4   6       95.16      100.23      3.65 o
   3   4   6      151.62      135.64      3.72 o
   4   4   6        0.30        1.63      1.61 o
   5   4   6        0.00       -1.80      1.80 o
   6   4   6      128.06      127.03      4.17 o
   7   4   6       81.12       71.53      3.38 o
   8   4   6       40.27       36.88      2.84 o
   9   4   6        1.57       -0.97      1.95 o
  10   4   6        0.57        0.26      2.12 o
  11   4   6      211.33      199.73      6.17 o
  12   4   6        0.42       -2.03      2.18 o
  13   4   6       34.36       42.58      4.17 o
  14   4   6        1.36       -2.83      2.83 o
  15   4   6        7.25        6.05      3.86 o
  16   4   6       36.38       26.14      5.89 o
  17   4   6        6.53        2.97      5.73 o
 -18   5   6        0.80       -1.37      4.89 o
 -17   5   6        2.06       -0.96      4.55 o
 -16   5   6       15.44       20.65      5.33 o
 -15   5   6       75.31       78.41      6.90 o
 -14   5   6       38.67       43.22      5.59 o
 -13   5   6       38.41       38.81      5.15 o
 -12   5   6      110.18      105.95      7.71 o
 -11   5   6       26.13       22.70      4.21 o
 -10   5   6       17.35        7.60      3.26 o
  -9   5   6        0.42       -0.28      2.54 o
  -8   5   6       33.76       30.05      3.42 o
  -7   5   6       15.29       22.70      2.42 o
  -6   5   6      122.09      118.88      3.98 o
  -5   5   6      259.66      263.91      9.86 o
  -4   5   6       38.69       36.15      4.17 o
  -3   5   6      109.40      100.91      5.88 o
  -2   5   6        6.39        3.45      1.60 o
  -1   5   6      164.11      156.83      4.65 o
   0   5   6      146.86      129.88      4.18 o
   1   5   6       10.20       16.86      2.79 o
   2   5   6      153.61      147.99      3.60 o
   3   5   6      282.15      280.16      5.44 o
   4   5   6       12.85        7.55      1.80 o
   5   5   6      156.01      165.28      5.58 o
   6   5   6       14.80       23.65      2.89 o
   7   5   6        2.96        2.54      1.87 o
   8   5   6       84.45       91.11      4.12 o
   9   5   6       29.20       40.08      4.49 o
  10   5   6       32.65       33.06      4.08 o
  11   5   6        1.12        1.64      2.97 o
  12   5   6        2.58        1.26      3.05 o
  13   5   6       60.27       60.07      5.27 o
  14   5   6        0.13       -0.97      3.55 o
  15   5   6       11.13       14.69      5.07 o
  16   5   6        0.38       -4.12      4.12 o
 -16   6   6        0.49       -4.16      4.16 o
 -15   6   6        0.01       -3.04      4.24 o
 -14   6   6       35.44       41.01      5.27 o
 -13   6   6        4.65        7.89      3.93 o
 -12   6   6        1.90        3.48      3.50 o
 -11   6   6       20.81       12.07      5.31 o
 -10   6   6       51.65       43.88      4.36 o
  -9   6   6        0.01       -1.98      2.84 o
  -8   6   6       15.22       11.26      3.34 o
  -7   6   6        1.97        3.60      2.84 o
  -6   6   6       60.66       70.70      4.68 o
  -5   6   6       58.87       64.09      3.50 o
  -4   6   6      152.76      155.68      4.21 o
  -3   6   6       52.92       50.57      3.31 o
  -2   6   6     1107.86     1068.24     20.32 o
  -1   6   6        0.02        2.68      3.14 o
   0   6   6      247.60      220.34      6.73 o
   1   6   6       22.50       18.06      2.87 o
   2   6   6        0.16       -1.87      1.95 o
   3   6   6        1.22        0.81      2.20 o
   4   6   6        3.42        2.01      2.26 o
   5   6   6      154.72      152.80      6.59 o
   6   6   6       73.40       74.79      6.82 o
   7   6   6        1.07        2.64      3.16 o
   8   6   6        4.91        4.09      3.11 o
   9   6   6        3.39        3.33      2.93 o
  10   6   6        0.16       -1.96      3.09 o
  11   6   6        9.63       15.39      4.14 o
  12   6   6       47.60       39.29      5.19 o
  13   6   6       49.66       47.64      5.71 o
  14   6   6       23.21       25.39      5.95 o
 -15   7   6        0.93       -4.57      4.85 o
 -14   7   6        0.17        0.93      3.85 o
 -13   7   6        0.94       -2.59      3.40 o
 -12   7   6        0.38       -3.14      3.74 o
 -11   7   6        1.32        1.62      3.42 o
 -10   7   6        2.79        3.96      3.43 o
  -9   7   6       50.17       50.78      5.11 o
  -8   7   6        6.23        8.22      4.15 o
  -7   7   6        9.89        4.40      3.28 o
  -6   7   6       14.31       15.82      3.45 o
  -5   7   6       20.74       15.74      3.40 o
  -4   7   6        6.86        7.08      3.59 o
  -3   7   6       52.74       55.45      4.40 o
  -2   7   6        4.58        1.92      3.64 o
  -1   7   6        4.76        0.72      2.87 o
   0   7   6        2.63        5.01      3.39 o
   1   7   6      122.85      118.67      6.11 o
   2   7   6       14.20       18.58      3.46 o
   3   7   6       98.18      101.81      5.67 o
   4   7   6        1.43       -0.59      2.58 o
   5   7   6        3.19        1.59      2.70 o
   6   7   6        0.74        0.40      3.11 o
   7   7   6        6.47        4.27      3.41 o
   8   7   6        9.13        9.49      3.65 o
   9   7   6       39.94       49.92      5.27 o
  10   7   6        1.81       -1.59      4.40 o
  11   7   6       10.56       12.87      4.41 o
  12   7   6       10.03        7.03      4.98 o
  13   7   6        2.27        2.17      5.90 o
 -12   8   6       27.14       28.22      5.65 o
 -11   8   6        5.55        6.58      4.61 o
 -10   8   6       10.64       13.83      5.63 o
  -9   8   6        0.78        2.50      4.63 o
  -8   8   6        0.40       -0.42      4.61 o
  -7   8   6       17.44        9.74      4.74 o
  -6   8   6        0.00        2.38      4.23 o
  -5   8   6        5.22        7.10      4.21 o
  -4   8   6       17.94       20.61      4.79 o
  -3   8   6        0.21        1.88      2.67 o
  -2   8   6      391.12      390.51     10.64 o
  -1   8   6       21.74       21.12      3.75 o
   0   8   6       92.10       84.50      5.53 o
   1   8   6        2.41        4.73      3.23 o
   2   8   6        1.44        1.83      3.17 o
   3   8   6       11.14       10.05      3.81 o
   4   8   6        1.10       -3.14      3.14 o
   5   8   6       78.95       81.37      5.88 o
   6   8   6        2.84        3.97      3.67 o
   7   8   6       22.85       18.47      4.53 o
   8   8   6       15.19       15.26      4.35 o
   9   8   6        5.73        4.68      4.09 o
  10   8   6        8.03       11.31      5.22 o
  -9   9   6       31.54       32.94      7.47 o
  -8   9   6        5.48        5.21      6.41 o
  -7   9   6        0.49       13.22      6.37 o
  -6   9   6        2.10       -1.04      5.62 o
  -5   9   6        1.22       -5.60      5.60 o
  -4   9   6        0.33        2.64      5.71 o
  -3   9   6      178.06      190.78     17.77 o
  -2   9   6       16.55       25.49      6.83 o
  -1   9   6       49.84       63.28      8.29 o
   0   9   6       12.55       15.04      6.40 o
   1   9   6       28.83       29.28      4.59 o
   2   9   6        0.08        0.34      3.61 o
   3   9   6        0.04        1.65      3.90 o
   4   9   6        1.33        1.85      3.94 o
   5   9   6        1.91        2.05      3.78 o
   6   9   6        2.93        2.65      3.95 o
   7   9   6        4.11       -1.68     10.63 o
 -20   1   7        0.70        7.12      7.40 o
 -19   1   7      271.14      277.58     17.47 o
 -18   1   7      264.66      253.98     16.21 o
 -17   1   7       67.23       63.26     14.26 o
 -16   1   7      222.35      234.93     17.44 o
 -15   1   7      217.40      243.74     11.19 o
 -14   1   7      248.68      255.34     11.17 o
 -13   1   7      170.80      161.63      8.49 o
 -12   1   7        0.66       -1.66      2.66 o
 -11   1   7      149.44      165.91      5.68 o
 -10   1   7      348.85      321.53      8.99 o
  -9   1   7      938.39      913.22     29.47 o
  -8   1   7      203.40      184.83      6.48 o
  -7   1   7      134.85      156.82      7.25 o
  -6   1   7       58.30       87.12      3.53 o
  -5   1   7        0.30        0.17      1.38 o
  -4   1   7      191.60      207.03      4.58 o
  -3   1   7     1314.06     1235.24     27.47 o
  -2   1   7     2490.27     2876.03     45.19 o
  -1   1   7     1381.31     1628.26     27.90 o
   0   1   7     4146.08     4660.26     70.58 o
   1   1   7      802.67      894.10     13.47 o
   2   1   7     1818.88     1840.97     25.69 o
   3   1   7     1037.20     1153.21     17.24 o
   4   1   7       15.36       32.95      2.72 o
   5   1   7        0.24       -0.68      1.76 o
   6   1   7       76.91       83.50      4.19 o
   7   1   7       18.24       21.65      2.62 o
   8   1   7     1393.23     1380.34     21.12 o
   9   1   7      128.69      115.13      4.99 o
  10   1   7      253.20      241.03      7.26 o
  11   1   7     1530.31     1474.86     23.38 o
  12   1   7       83.80       86.51      5.12 o
  13   1   7      616.05      553.01     12.34 o
  14   1   7      248.14      209.15      8.83 o
  15   1   7        5.99        4.01      2.89 o
  16   1   7       62.38       69.77      4.63 o
  17   1   7       27.37       30.90      3.87 o
  18   1   7        7.81       11.39      4.15 o
 -20   2   7       49.58       66.68     10.96 o
 -19   2   7       11.27        6.35      7.55 o
 -18   2   7       49.45       58.54     12.35 o
 -17   2   7       55.63       49.48      9.69 o
 -16   2   7        5.03        2.84      4.85 o
 -15   2   7       36.55       39.02      6.13 o
 -14   2   7      166.70      151.83      8.91 o
 -13   2   7       24.49       19.49      5.19 o
 -12   2   7       14.96       16.95      3.49 o
 -11   2   7       70.11       61.47      4.54 o
 -10   2   7      254.55      283.51      8.43 o
  -9   2   7        5.89        5.15      2.75 o
  -8   2   7      236.27      253.74      7.30 o
  -7   2   7      313.08      333.15      8.38 o
  -6   2   7       33.57       35.97      2.79 o
  -5   2   7      219.65      233.02      8.98 o
  -4   2   7       68.25       83.14      3.76 o
  -3   2   7     1507.90     1532.27     23.95 o
  -2   2   7      725.67      763.21     13.28 o
  -1   2   7       40.82       77.07     10.44 o
   0   2   7      615.30      749.13     18.74 o
   1   2   7     1332.34     1422.83     19.06 o
   2   2   7      327.10      323.62      7.06 o
   3   2   7       80.33       86.58      3.77 o
   4   2   7      386.51      363.69      8.75 o
   5   2   7      195.60      189.03      5.97 o
   6   2   7      304.47      276.11      6.88 o
   7   2   7       39.12       41.12      3.39 o
   8   2   7      478.48      449.29      8.88 o
   9   2   7      148.64      155.11      5.63 o
  10   2   7      451.44      435.39      9.93 o
  11   2   7      368.68      337.82      8.85 o
  12   2   7        0.09       -1.43      2.92 o
  13   2   7       28.79       33.80      3.92 o
  14   2   7       77.61       80.77      5.36 o
  15   2   7       26.17       27.00      3.82 o
  16   2   7        4.04        1.83      3.18 o
  17   2   7       13.95        5.43      3.48 o
  18   2   7       25.98       38.76      5.20 o
 -19   3   7       10.75       13.74      6.64 o
 -18   3   7       10.49        5.90      5.74 o
 -17   3   7       44.54       32.34      6.67 o
 -16   3   7        3.33        0.10      8.09 o
 -15   3   7       32.20       46.22      6.54 o
 -14   3   7      518.21      534.36     17.16 o
 -13   3   7      168.04      175.88     10.62 o
 -12   3   7       33.23       23.17      3.73 o
 -11   3   7      105.48      102.19      6.61 o
 -10   3   7        0.40        1.35      3.30 o
  -9   3   7       57.40       60.43      6.13 o
  -8   3   7       74.04       86.92      4.84 o
  -7   3   7       10.23        9.52      2.08 o
  -6   3   7      278.16      315.18      7.12 o
  -5   3   7      153.31      132.21      7.31 o
  -4   3   7       65.01       79.03      3.72 o
  -3   3   7      308.87      392.38      8.47 o
  -2   3   7      108.60      122.38      6.91 o
  -1   3   7       18.19        9.60      3.78 o
   0   3   7     1248.43     1334.22     21.58 o
   1   3   7      520.77      549.56     11.86 o
   2   3   7       20.51       23.54      2.41 o
   3   3   7      105.97      124.74      5.59 o
   4   3   7      458.33      463.05     10.04 o
   5   3   7      236.98      206.86      5.86 o
   6   3   7      425.43      438.53      9.33 o
   7   3   7      464.72      433.20      8.57 o
   8   3   7      450.79      446.83      8.99 o
   9   3   7      413.71      421.17     12.68 o
  10   3   7      388.19      380.50      8.62 o
  11   3   7       54.44       46.02      3.76 o
  12   3   7      110.46       91.30      4.75 o
  13   3   7       46.13       50.13      4.40 o
  14   3   7       15.28       10.78      3.16 o
  15   3   7        2.28       -2.52      2.89 o
  16   3   7       64.43       70.48      5.85 o
  17   3   7        0.55        7.34      5.19 o
 -19   4   7       14.78        2.28      7.94 o
 -18   4   7       29.60       44.46      6.56 o
 -17   4   7       54.10       59.96      6.77 o
 -16   4   7       24.92       33.83      6.98 o
 -15   4   7        1.97       -1.72      3.75 o
 -14   4   7      335.37      320.02     11.43 o
 -13   4   7       99.79      102.23      6.71 o
 -12   4   7      152.88      137.75      8.15 o
 -11   4   7        9.27        5.49      2.93 o
 -10   4   7      138.48      138.14      7.47 o
  -9   4   7       53.95       50.00      4.39 o
  -8   4   7       44.16       29.24      3.02 o
  -7   4   7      180.39      176.72      5.45 o
  -6   4   7      372.20      354.38      9.97 o
  -5   4   7       12.52       10.85      5.81 o
  -4   4   7      190.22      184.08      7.14 o
  -3   4   7        4.12        4.63      2.00 o
  -2   4   7       23.31       21.05      2.91 o
  -1   4   7       90.93       78.21      3.96 o
   0   4   7      100.55      108.11      4.67 o
   1   4   7       12.46       15.84      2.47 o
   2   4   7      569.25      554.20     11.44 o
   3   4   7      233.61      244.58      7.05 o
   4   4   7        1.92       -0.63      2.29 o
   5   4   7      318.89      323.38      8.88 o
   6   4   7       33.92       34.57      3.25 o
   7   4   7       82.64       74.08      3.67 o
   8   4   7      286.32      291.59      7.07 o
   9   4   7      144.15      140.32      5.12 o
  10   4   7        0.19        6.06      2.45 o
  11   4   7       33.86       30.65      4.73 o
  12   4   7       63.70       85.23      5.17 o
  13   4   7        3.55        4.24      3.33 o
  14   4   7        0.45        0.62      3.31 o
  15   4   7        5.90        7.68      3.97 o
  16   4   7        0.27        3.97      4.50 o
 -17   5   7       33.50       54.08      6.75 o
 -16   5   7        0.69        2.75      4.41 o
 -15   5   7       35.61       40.55      5.70 o
 -14   5   7       89.74       99.15      8.41 o
 -13   5   7       29.86       39.29      5.21 o
 -12   5   7        5.29        5.92      3.89 o
 -11   5   7       35.41       33.95      4.55 o
 -10   5   7       80.32       74.17      5.50 o
  -9   5   7      102.17       95.93      5.73 o
  -8   5   7        2.40        0.60      3.48 o
  -7   5   7       15.18       17.04      2.23 o
  -6   5   7       27.44       29.92      4.75 o
  -5   5   7        3.38       -1.31      2.94 o
  -4   5   7       93.12       86.50      8.68 o
  -3   5   7       39.09       31.57      6.18 o
  -2   5   7        1.40        2.86      1.78 o
  -1   5   7      158.82      154.30      4.76 o
   0   5   7       80.14       85.69      3.88 o
   1   5   7      131.13      144.29      4.81 o
   2   5   7      119.60      123.69      4.97 o
   3   5   7      112.43      122.67      3.90 o
   4   5   7      151.51      135.82      6.06 o
   5   5   7      242.97      248.62      6.81 o
   6   5   7        5.84        2.10      2.22 o
   7   5   7      129.53      130.68      6.42 o
   8   5   7       86.76       98.39      5.95 o
   9   5   7       65.56       66.13      5.43 o
  10   5   7      174.50      162.92      7.69 o
  11   5   7       22.84       22.44      6.07 o
  12   5   7        0.87        1.86      3.31 o
  13   5   7        2.16       -1.42      3.40 o
  14   5   7       10.66       10.42      6.87 o
  15   5   7        2.19       -4.61      4.61 o
 -16   6   7       25.91       25.84      5.25 o
 -15   6   7       15.27        6.27      4.42 o
 -14   6   7       65.89       70.56      6.12 o
 -13   6   7       14.93       19.87      4.83 o
 -12   6   7        8.25        7.41      4.12 o
 -11   6   7        0.98        0.40      5.57 o
 -10   6   7        2.05        1.34      3.23 o
  -9   6   7       53.02       46.20      4.37 o
  -8   6   7        9.37       10.99      3.14 o
  -7   6   7        4.98        4.60      3.25 o
  -6   6   7       41.73       38.26      5.21 o
  -5   6   7      278.73      275.05     10.69 o
  -4   6   7        7.82        8.66      3.76 o
  -3   6   7        0.70       -0.08      1.95 o
  -2   6   7      259.54      258.40      9.06 o
  -1   6   7      333.12      329.87     17.31 o
   0   6   7       27.16       27.92      4.22 o
   1   6   7      359.48      359.18     17.51 o
   2   6   7      256.03      253.33      7.04 o
   3   6   7       17.84       12.45      3.06 o
   4   6   7      109.17      100.90      5.56 o
   5   6   7        0.85        0.05      2.80 o
   6   6   7        2.03        0.84      4.01 o
   7   6   7        3.07        6.49      3.39 o
   8   6   7       39.87       39.81      4.78 o
   9   6   7       16.70       20.70      4.39 o
  10   6   7        7.33        4.46      4.39 o
  11   6   7       11.52        8.38      4.01 o
  12   6   7      122.16      137.96      7.98 o
  13   6   7        1.14       -4.65      4.65 o
  14   6   7       11.93       17.70      5.68 o
 -14   7   7        8.13        3.32      5.58 o
 -13   7   7        0.56        4.15      4.39 o
 -12   7   7        2.78        4.08      4.36 o
 -11   7   7       33.42       24.58      5.52 o
 -10   7   7        0.23       -2.73      3.33 o
  -9   7   7        0.91        1.12      3.80 o
  -8   7   7       15.15       15.91      3.70 o
  -7   7   7        8.46       10.19      3.28 o
  -6   7   7       14.06       17.04      4.69 o
  -5   7   7       51.19       39.70      6.02 o
  -4   7   7        9.05        6.12      3.55 o
  -3   7   7      295.42      291.44     10.42 o
  -2   7   7      252.88      245.96      8.31 o
  -1   7   7      321.21      313.80      9.57 o
   0   7   7        2.69       -0.20      3.04 o
   1   7   7       10.03       15.49      4.22 o
   2   7   7       85.71       93.53      5.89 o
   3   7   7       20.43       17.28      3.72 o
   4   7   7        1.21       -0.04      4.00 o
   5   7   7      106.92      106.00      8.98 o
   6   7   7        9.05        7.83      4.41 o
   7   7   7        4.58        2.92      3.56 o
   8   7   7       10.31        7.43      3.85 o
   9   7   7        2.33       -0.48      3.35 o
  10   7   7        2.69        1.99      3.82 o
  11   7   7       27.73       31.98      6.11 o
  12   7   7       59.16       56.47      7.31 o
 -12   8   7       18.61       29.15      7.32 o
 -11   8   7        2.37        4.27      5.01 o
 -10   8   7       31.78       32.42      5.84 o
  -9   8   7       12.59       11.96      7.43 o
  -8   8   7       20.83       18.30      4.90 o
  -7   8   7        1.64        0.89      4.03 o
  -6   8   7       16.66       17.73      7.64 o
  -5   8   7        0.79       -0.68      4.01 o
  -4   8   7      259.09      259.95      8.90 o
  -3   8   7        1.22        5.25      5.18 o
  -2   8   7        1.64       -0.67      3.29 o
  -1   8   7      146.25      136.48      6.94 o
   0   8   7        4.37       -0.48      5.29 o
   1   8   7        2.15       -0.45      3.23 o
   2   8   7        0.69        0.28      3.85 o
   3   8   7        2.14       -3.19      3.19 o
   4   8   7       41.47       49.17      5.05 o
   5   8   7       22.26       24.05      4.40 o
   6   8   7        1.52        3.53      3.67 o
   7   8   7        1.91        5.96      5.28 o
   8   8   7       14.19       19.39      4.97 o
   9   8   7        1.94       10.03      5.10 o
  -8   9   7        0.26       -5.76     10.60 o
  -7   9   7        1.54       -9.38     10.39 o
  -6   9   7        2.91        2.67      8.45 o
  -5   9   7        4.36        7.04      5.65 o
  -4   9   7        0.00       -1.65      5.63 o
  -3   9   7        0.29        6.67      7.19 o
  -2   9   7       73.79       71.74      8.27 o
  -1   9   7        3.20        9.60      5.95 o
   0   9   7       57.67       63.30      8.29 o
   1   9   7        0.64       -0.72      3.52 o
   2   9   7        3.74        1.73      3.83 o
   3   9   7       19.27       17.55      4.74 o
   4   9   7        7.55        2.30      4.28 o
   5   9   7        1.76        4.24      3.96 o
 -20   0   8       18.00       12.42     12.26 o
 -19   0   8       17.09       21.37     12.04 o
 -18   0   8        2.29        2.34      9.54 o
 -17   0   8       24.97       28.19     11.14 o
 -16   0   8      102.13      104.72     14.82 o
 -15   0   8       22.32       23.34     10.02 o
 -14   0   8       32.90       35.33     10.02 o
 -13   0   8        0.16       -3.30      4.03 o
 -12   0   8      367.62      362.58     14.69 o
 -11   0   8        5.22        3.27      3.83 o
 -10   0   8        2.40        1.97      3.75 o
  -9   0   8      108.06       90.94     15.88 o
  -8   0   8        2.65       -3.11      3.11 o
  -7   0   8      716.35      701.37     20.34 o
  -6   0   8     1297.00     1321.83     37.84 o
  -5   0   8      160.53      163.77      6.47 o
  -4   0   8      371.75      447.66     14.12 o
  -3   0   8      294.77      267.49      8.77 o
  -2   0   8     3867.13     4096.74     76.16 o
  -1   0   8     1065.45     1082.60     22.92 o
   0   0   8     1875.40     1801.33     36.70 o
   1   0   8     3011.64     3295.93     62.30 o
   2   0   8      695.90      670.41     15.90 o
   3   0   8      379.18      339.83     10.03 o
   4   0   8      105.89       79.86      4.91 o
   5   0   8       82.97       59.15      4.55 o
   6   0   8        0.33        0.65      2.89 o
   7   0   8        2.70        8.78      6.85 o
   8   0   8        1.96       -0.71      3.44 o
   9   0   8     1014.19     1001.15     24.23 o
  10   0   8        1.22       -2.09      4.15 o
  11   0   8      367.55      371.42     13.30 o
  12   0   8      318.98      283.12     12.00 o
  13   0   8       22.86       13.59      4.58 o
  14   0   8        1.53        2.50      4.62 o
  15   0   8      137.54      137.88     13.42 o
  16   0   8        5.87        9.65      5.39 o
  17   0   8        9.45        8.44      4.75 o
 -20   1   8       23.79       24.40      8.66 o
 -19   1   8       14.80       25.81      8.48 o
 -18   1   8       44.79       43.96      9.14 o
 -17   1   8        2.18       -1.28      5.91 o
 -16   1   8      144.89      142.65     11.94 o
 -15   1   8        0.07       -3.98      3.98 o
 -14   1   8       23.88       22.68      4.98 o
 -13   1   8        1.57       -0.09      4.22 o
 -12   1   8       12.25       15.77      4.35 o
 -11   1   8       69.06       69.09      4.86 o
 -10   1   8      323.29      330.41     16.19 o
  -9   1   8        1.85        1.55      1.82 o
  -8   1   8      195.71      161.53      8.78 o
  -7   1   8       23.84       25.81      3.82 o
  -6   1   8      145.86      172.36      4.64 o
  -5   1   8      249.97      211.95      4.96 o
  -4   1   8       41.60       44.09      2.58 o
  -3   1   8      456.99      494.71     11.46 o
  -2   1   8        7.79        1.67      0.94 o
  -1   1   8       95.63       97.91      5.57 o
   0   1   8       37.23       45.40      3.74 o
   1   1   8      155.03      109.03      3.78 o
   2   1   8      144.95      144.40      4.19 o
   3   1   8      264.13      264.81      6.07 o
   4   1   8        7.93        9.96      1.94 o
   5   1   8       49.21       39.98      2.80 o
   6   1   8      322.06      328.27      8.43 o
   7   1   8       20.52       22.68      2.86 o
   8   1   8      159.05      182.27      8.29 o
   9   1   8      964.46      943.67     16.44 o
  10   1   8       83.86       66.38      5.01 o
  11   1   8      138.11      103.27      5.37 o
  12   1   8      135.97      143.10      6.79 o
  13   1   8        0.01        2.21      3.10 o
  14   1   8       13.89        8.93      3.33 o
  15   1   8       10.65       15.97      3.84 o
  16   1   8       29.24       31.60      4.29 o
  17   1   8       28.37       38.24      4.54 o
 -19   2   8        5.29        9.37      7.68 o
 -18   2   8        8.07       11.51      7.07 o
 -17   2   8       31.16       23.90      7.77 o
 -16   2   8       12.02        2.90      4.57 o
 -15   2   8      114.53       85.99      7.58 o
 -14   2   8        2.60       -3.35      3.84 o
 -13   2   8        4.44        1.59      4.05 o
 -12   2   8       85.80       66.14      5.98 o
 -11   2   8        0.48       -1.16      3.23 o
 -10   2   8       43.49       69.00      7.09 o
  -9   2   8      662.90      663.11     14.51 o
  -8   2   8       14.33       15.10      3.23 o
  -7   2   8        8.69       18.44      2.92 o
  -6   2   8       99.21      110.15      5.58 o
  -5   2   8      123.70      181.09     10.12 o
  -4   2   8      319.54      302.55      7.72 o
  -3   2   8      216.71      190.81      5.90 o
  -2   2   8      150.97      132.24      4.96 o
  -1   2   8        3.31       10.67      5.46 o
   0   2   8      495.52      468.60      9.01 o
   1   2   8      275.18      328.42      6.75 o
   2   2   8        1.45        1.47      1.29 o
   3   2   8       23.92       16.31      1.92 o
   4   2   8       37.87       28.10      2.37 o
   5   2   8      150.22      145.10      6.19 o
   6   2   8      403.14      401.57      9.77 o
   7   2   8       22.25       30.59      3.30 o
   8   2   8     1066.61     1054.44     16.38 o
   9   2   8      460.28      458.51      9.63 o
  10   2   8      299.12      283.60      8.59 o
  11   2   8      112.07       92.78      5.17 o
  12   2   8       10.61       13.04      3.68 o
  13   2   8      247.88      242.75      8.13 o
  14   2   8       69.29       66.96      5.87 o
  15   2   8       15.27       13.74      3.81 o
  16   2   8       81.56      107.25      6.01 o
  17   2   8        5.75        4.07      3.64 o
 -19   3   8       13.66       18.49     16.12 o
 -18   3   8       12.62        8.07      5.78 o
 -17   3   8        0.10       -2.81      5.07 o
 -16   3   8        3.24       -3.38      4.80 o
 -15   3   8       58.12       62.95      7.15 o
 -14   3   8       12.03        5.87      4.55 o
 -13   3   8       87.35       87.17      7.24 o
 -12   3   8      202.05      186.60      7.76 o
 -11   3   8       50.61       54.09      5.52 o
 -10   3   8        0.20       -2.32      3.06 o
  -9   3   8       45.52       47.70      4.47 o
  -8   3   8      135.15      130.39      4.98 o
  -7   3   8        0.65        5.28      2.11 o
  -6   3   8      856.13      836.37     16.27 o
  -5   3   8        0.71        5.43      3.13 o
  -4   3   8       99.10      142.56      7.40 o
  -3   3   8       59.51       60.76     10.61 o
  -2   3   8      249.61      242.37      7.82 o
  -1   3   8      985.04      949.27     19.49 o
   1   3   8       60.64       65.07      5.86 o
   2   3   8       88.36       81.06      4.12 o
   3   3   8        1.03        4.85      2.07 o
   4   3   8       36.38       35.56      3.06 o
   5   3   8      121.20      124.28      5.31 o
   6   3   8      128.82      157.02      5.90 o
   7   3   8      193.43      207.30      6.71 o
   8   3   8      887.04      855.88     14.17 o
   9   3   8      518.80      535.60     10.61 o
  10   3   8      103.79      115.30      5.07 o
  11   3   8      101.18       86.03      4.67 o
  12   3   8        9.78        7.83      2.95 o
  13   3   8        7.71        4.32      2.92 o
  14   3   8        8.75        7.09      3.48 o
  15   3   8       46.81       46.17      4.55 o
  16   3   8        0.19       -1.80      4.03 o
 -18   4   8       16.15       25.31      7.03 o
 -17   4   8       12.39       13.24      5.99 o
 -16   4   8        3.71        0.80      5.25 o
 -15   4   8       19.70       15.66      5.96 o
 -14   4   8        2.32        2.31      4.52 o
 -13   4   8      215.23      215.81     10.69 o
 -12   4   8       16.39        7.42      5.86 o
 -11   4   8        4.38       -0.77      3.40 o
 -10   4   8       14.62       10.21      3.48 o
  -9   4   8        1.31        1.08      4.27 o
  -8   4   8       80.56      101.40      5.07 o
  -7   4   8      149.98      143.68      5.18 o
  -6   4   8        2.83       10.05      1.99 o
  -5   4   8     1185.87     1217.32     35.53 o
  -4   4   8      354.64      341.27     11.98 o
  -3   4   8     1132.99     1117.28     20.35 o
  -2   4   8       66.65       60.96      4.21 o
  -1   4   8        2.36        2.04      2.07 o
   0   4   8       99.31      106.26      4.79 o
   1   4   8       21.62       26.72      3.92 o
   2   4   8      144.12      143.15      5.47 o
   3   4   8       11.70        7.35      3.12 o
   4   4   8       55.88       50.14      4.66 o
   5   4   8       94.04       87.50      5.19 o
   6   4   8      268.98      271.12      8.63 o
   7   4   8        8.21        3.20      2.69 o
   8   4   8      382.43      373.83      9.22 o
   9   4   8       99.41      100.22      6.93 o
  10   4   8      300.77      304.43      8.55 o
  11   4   8       10.22        7.38      3.16 o
  12   4   8       75.66       84.44      6.40 o
  13   4   8        9.23        7.60      3.88 o
  14   4   8        1.14        2.64      3.65 o
  15   4   8       33.17       39.96      5.92 o
 -17   5   8        0.43       -5.42      5.42 o
 -16   5   8       81.01      108.54      9.39 o
 -15   5   8      120.35      120.18      9.31 o
 -14   5   8       74.16       72.98      9.52 o
 -13   5   8       61.64       53.84      5.88 o
 -12   5   8        3.95        4.31      5.05 o
 -11   5   8        0.16        1.59      3.57 o
 -10   5   8       12.93        9.36      3.59 o
  -9   5   8       46.96       41.61      4.62 o
  -8   5   8       26.53       27.72      3.83 o
  -7   5   8        7.18        9.12      3.85 o
  -6   5   8       16.03       20.82      4.14 o
  -5   5   8      898.45      955.80     30.74 o
  -4   5   8       42.96       46.77      4.25 o
  -3   5   8      311.06      314.74     15.38 o
  -2   5   8        2.30        5.89      2.09 o
  -1   5   8       46.18       52.27      4.67 o
   0   5   8      208.96      202.82      6.62 o
   1   5   8       25.11       29.07      3.85 o
   2   5   8        0.68       12.43      3.80 o
   3   5   8      339.43      349.95     13.46 o
   4   5   8       18.81       18.59      3.51 o
   5   5   8      529.74      522.86     12.58 o
   6   5   8        0.22       -2.54      2.54 o
   7   5   8       13.32       14.91      2.89 o
   8   5   8       34.94       38.66      5.57 o
   9   5   8        1.50        1.86      3.60 o
  10   5   8       45.38       49.29      5.28 o
  11   5   8        1.91        4.18      3.91 o
  12   5   8       70.13       84.33      6.71 o
  13   5   8        0.61        4.00      3.79 o
  14   5   8       22.79       31.90      6.25 o
 -15   6   8       36.61       49.35      6.39 o
 -14   6   8        0.03       -1.19      4.51 o
 -13   6   8        3.95        0.02      4.18 o
 -12   6   8       28.56       20.83      5.18 o
 -11   6   8       16.09       12.65      4.45 o
 -10   6   8        0.58       -2.58      3.09 o
  -9   6   8       19.79       21.11      3.92 o
  -8   6   8       43.61       58.12      4.14 o
  -7   6   8        1.94       -0.47      5.60 o
  -6   6   8       60.76       62.88      5.96 o
  -5   6   8      117.69      125.89      9.95 o
  -4   6   8       88.45       67.58      9.01 o
  -3   6   8      878.53      862.65     29.28 o
  -2   6   8       11.67       12.00      3.84 o
  -1   6   8       41.65       55.63      7.59 o
   0   6   8       59.80       46.63      4.92 o
   1   6   8        3.54        2.60      3.60 o
   2   6   8       36.35       31.65      3.90 o
   3   6   8       34.20       34.05      4.15 o
   4   6   8        9.73        7.93      3.44 o
   5   6   8       41.43       37.47      4.48 o
   6   6   8       96.48       95.59      6.00 o
   7   6   8        4.98       -0.49      3.28 o
   8   6   8        4.63       11.29      3.82 o
   9   6   8        3.56        9.14      4.03 o
  10   6   8       18.14       15.00      4.42 o
  11   6   8        0.05        2.96      4.02 o
  12   6   8       38.38       47.99      6.85 o
  13   6   8        7.07        6.03      5.33 o
 -13   7   8       30.00       44.21      6.64 o
 -12   7   8       18.27       27.59      5.84 o
 -11   7   8        2.33        1.70      4.37 o
 -10   7   8        0.25        5.41      3.97 o
  -9   7   8       20.46       11.48      4.12 o
  -8   7   8       29.21       21.32     10.21 o
  -7   7   8        0.73        2.35      6.60 o
  -6   7   8       37.39       24.48      7.99 o
  -5   7   8       78.30       65.23     11.59 o
  -4   7   8       18.48       15.90      7.38 o
  -3   7   8       26.56       27.02      6.72 o
  -2   7   8        0.11       -4.63      6.48 o
  -1   7   8        1.22        0.73      2.94 o
   0   7   8       10.06        5.14      6.06 o
   1   7   8        0.00       -2.94      2.94 o
   2   7   8       47.76       51.03      5.08 o
   3   7   8       24.02       25.97      4.14 o
   4   7   8       48.76       46.74      4.88 o
   5   7   8       11.82        9.20      3.58 o
   6   7   8        6.22        4.28      3.71 o
   7   7   8       74.44       70.02      6.64 o
   8   7   8       14.09       10.19      4.11 o
   9   7   8        3.21        2.00      3.82 o
  10   7   8       11.84       13.87      5.20 o
  11   7   8        7.15       11.84      5.38 o
 -11   8   8        0.03       -7.07      7.40 o
 -10   8   8        6.39        3.95      7.80 o
  -9   8   8        6.58       11.54      8.12 o
  -8   8   8        5.23        3.66      7.39 o
  -7   8   8        5.79       14.29      8.06 o
  -6   8   8        3.22        0.15      6.70 o
  -5   8   8       14.01        8.11      7.39 o
  -4   8   8       14.29       14.25      3.67 o
  -3   8   8      167.74      166.84      7.28 o
  -2   8   8        7.46        3.03      4.48 o
  -1   8   8       43.53       51.94      5.12 o
   0   8   8      102.17      105.82      7.51 o
   1   8   8       18.21       19.26      4.81 o
   2   8   8        7.25       -0.31      4.28 o
   3   8   8        4.50        0.14      4.33 o
   4   8   8        2.01        2.98      3.48 o
   5   8   8        1.55        0.59      3.47 o
   6   8   8       28.95       24.29      4.73 o
   7   8   8        0.13       -1.58      3.79 o
   8   8   8        1.81       -4.40      4.40 o
  -6   9   8        1.55       -5.06      9.70 o
  -5   9   8       35.93       52.28     15.56 o
  -4   9   8        7.34        9.49     12.26 o
  -3   9   8        4.32       11.84      5.89 o
  -2   9   8        3.03        3.77      6.77 o
  -1   9   8       46.66       63.25      8.06 o
   0   9   8        0.51       -1.78      5.65 o
   1   9   8        4.73        9.33      4.14 o
   2   9   8        0.01       -0.05      3.77 o
   3   9   8        6.33        2.06      4.17 o
 -19   1   9       10.44        2.72      6.92 o
 -18   1   9       53.60       67.05     10.31 o
 -17   1   9       54.95       54.44      9.13 o
 -16   1   9       45.15       41.90      8.36 o
 -15   1   9       51.41       60.31     10.07 o
 -14   1   9       23.07       27.62      5.42 o
 -13   1   9        3.68        1.33      3.84 o
 -12   1   9        1.09       -0.42      3.65 o
 -11   1   9       45.68       58.25      5.48 o
 -10   1   9        9.96        6.86      3.69 o
  -9   1   9      329.00      281.96      9.06 o
  -8   1   9       59.41       63.64      3.94 o
  -7   1   9        3.39        3.93      2.44 o
  -6   1   9      471.48      390.35      7.78 o
  -5   1   9       68.06       59.25      4.69 o
  -4   1   9     2390.80     2484.45     41.50 o
  -3   1   9      134.87      110.28     11.01 o
  -2   1   9     1649.19     1970.60     49.36 o
  -1   1   9        0.03       -1.53      1.53 o
   0   1   9        8.15       14.43      2.58 o
   1   1   9      728.67      755.48     13.85 o
   2   1   9      166.89      156.58      4.67 o
   3   1   9       31.08       22.33      2.36 o
   4   1   9        7.24        9.52      2.08 o
   5   1   9       24.16       16.54      2.41 o
   6   1   9      287.53      279.76      8.01 o
   7   1   9      559.60      550.69     12.47 o
   8   1   9     1478.87     1418.24     20.76 o
   9   1   9     1198.68     1232.22     18.94 o
  10   1   9        2.95        0.09      2.70 o
  11   1   9       29.57       26.49      3.83 o
  12   1   9       31.90       28.69      5.86 o
  13   1   9        6.07        6.27      3.21 o
  14   1   9        4.23        0.03      3.24 o
  15   1   9       49.62       45.43      5.00 o
  16   1   9        1.94       -3.91      3.91 o
 -19   2   9        0.05       -4.11      6.91 o
 -18   2   9        8.89        1.04      6.67 o
 -17   2   9        8.96       10.34      6.71 o
 -16   2   9       31.15       20.84      7.08 o
 -15   2   9      156.01      153.54     19.58 o
 -14   2   9        0.57        3.54      4.48 o
 -13   2   9       33.62       25.87      5.21 o
 -12   2   9      110.74      115.80      7.66 o
 -11   2   9       52.95       48.07      5.48 o
 -10   2   9      321.03      330.58     11.61 o
  -9   2   9      125.96      119.13      7.64 o
  -8   2   9      109.60      115.24      5.05 o
  -7   2   9      463.09      427.88     10.21 o
  -6   2   9        0.43        6.60      3.11 o
  -5   2   9       35.25       47.66      3.56 o
  -4   2   9      215.18      215.06      6.78 o
  -3   2   9       40.84       45.16      2.73 o
  -2   2   9      105.20      135.89      5.42 o
  -1   2   9       62.11       53.40      5.46 o
   0   2   9       15.56       10.79      2.26 o
   1   2   9       55.42       53.12      3.13 o
   2   2   9       26.60       29.87      2.85 o
   3   2   9       33.72       39.88      3.30 o
   4   2   9        0.45        0.03      1.72 o
   5   2   9      166.37      151.01      5.05 o
   6   2   9       44.00       34.45      4.03 o
   7   2   9      839.89      830.61     15.14 o
   8   2   9      320.34      331.10      8.12 o
   9   2   9      272.56      298.61      7.87 o
  10   2   9      166.49      145.98      5.77 o
  11   2   9       28.43       31.34      3.62 o
  12   2   9        0.31       -2.63      2.63 o
  13   2   9        5.61        3.92      2.84 o
  14   2   9        0.41       -3.02      3.02 o
  15   2   9        0.02        2.72      3.43 o
  16   2   9        3.44        0.00      3.61 o
 -18   3   9        5.81        8.65      6.93 o
 -17   3   9       31.82       45.97      8.87 o
 -16   3   9       16.51       15.71      5.59 o
 -15   3   9       82.23       90.51     11.84 o
 -14   3   9      157.12      153.15      9.46 o
 -13   3   9      194.86      195.70     11.30 o
 -12   3   9      123.24      123.88     10.06 o
 -11   3   9      369.87      368.92     12.93 o
 -10   3   9       30.88       20.43      4.13 o
  -9   3   9       24.60       25.56      4.46 o
  -8   3   9        4.82        8.63      3.16 o
  -7   3   9      196.96      212.41      7.67 o
  -6   3   9       11.25       15.12      2.94 o
  -5   3   9      393.87      401.68      9.70 o
  -4   3   9     1306.62     1276.06     23.43 o
  -3   3   9       10.80        4.23      3.09 o
  -2   3   9       27.51       53.62      8.00 o
  -1   3   9        0.11       -0.44      2.29 o
   0   3   9      190.82      177.83      6.30 o
   1   3   9        5.40       11.10      2.58 o
   2   3   9       84.87       92.18      5.29 o
   3   3   9       72.40       78.22      4.05 o
   4   3   9      176.48      163.03      5.29 o
   5   3   9        5.82       14.10      4.80 o
   6   3   9      521.72      535.06     11.17 o
   7   3   9      478.44      453.64     11.06 o
   8   3   9      149.36      166.83      5.82 o
   9   3   9      638.07      615.85     11.72 o
  10   3   9        7.11        8.42      3.13 o
  11   3   9       29.20       16.84      3.64 o
  12   3   9       19.84       28.13      4.05 o
  13   3   9        8.22        7.81      3.47 o
  14   3   9        8.58        5.59      3.48 o
  15   3   9       19.38       29.44      5.46 o
  16   3   9        0.42       -5.01     11.14 o
 -18   4   9       18.27       31.91      9.14 o
 -17   4   9       33.41       44.99      7.42 o
 -16   4   9       14.33       14.88      7.26 o
 -15   4   9        2.84        9.25      5.33 o
 -14   4   9       96.53      117.56      8.71 o
 -13   4   9       64.45       73.19      7.04 o
 -12   4   9        0.03        0.02      3.64 o
 -11   4   9       86.94       99.01      7.73 o
 -10   4   9       23.71       27.83      4.13 o
  -9   4   9        8.32       15.04      3.81 o
  -8   4   9        6.60        9.62      3.49 o
  -7   4   9      427.84      374.18      9.18 o
  -6   4   9        2.99        8.70      3.01 o
  -5   4   9       86.76       97.50      3.70 o
  -4   4   9       14.92       13.31      4.00 o
  -3   4   9      707.28      662.06     13.65 o
  -2   4   9      341.63      367.71      9.14 o
  -1   4   9      173.91      176.19      6.20 o
   0   4   9      137.06      123.33      7.35 o
   1   4   9        4.16       -0.82      2.71 o
   2   4   9        3.06        4.68      2.98 o
   3   4   9        4.57        9.78      3.47 o
   4   4   9      735.50      726.53     17.26 o
   5   4   9        0.27       -1.86      3.36 o
   6   4   9      942.06      947.79     18.89 o
   7   4   9       15.08       15.23      3.93 o
   8   4   9       49.73       56.17      4.36 o
   9   4   9        5.72        8.40      3.12 o
  10   4   9      336.36      333.21      9.29 o
  11   4   9        1.25        1.65      3.73 o
  12   4   9       51.12       66.39      6.07 o
  13   4   9        6.36        8.77      4.32 o
  14   4   9       75.51       89.89      7.31 o
  15   4   9        0.02       -0.35      4.21 o
 -16   5   9       35.92       48.25      6.73 o
 -15   5   9        0.17        2.59      4.64 o
 -14   5   9        8.46        5.81      4.40 o
 -13   5   9       43.47       54.37      6.08 o
 -12   5   9        0.34       -0.79      5.61 o
 -11   5   9        6.92       -2.52      4.52 o
 -10   5   9        0.34       -0.99      4.06 o
  -9   5   9        0.02        2.39      3.38 o
  -8   5   9      234.15      230.43      8.64 o
  -7   5   9       71.45       66.75     10.08 o
  -6   5   9        8.73        4.02      5.29 o
  -5   5   9      525.83      516.62     19.67 o
  -4   5   9      156.10      163.73     12.00 o
  -3   5   9       18.36       22.91      4.33 o
  -2   5   9       96.80       96.87      4.56 o
  -1   5   9        0.12       -2.91      2.91 o
   0   5   9        2.38        4.15      3.40 o
   1   5   9       86.51       81.51      7.35 o
   2   5   9       11.80       19.02      4.92 o
   3   5   9       25.93       20.42      5.11 o
   4   5   9      150.04      145.66      6.71 o
   5   5   9      665.34      648.19     17.99 o
   6   5   9       71.48       81.01      5.74 o
   7   5   9       35.81       33.48      4.63 o
   8   5   9       37.78       36.56      4.87 o
   9   5   9      302.02      293.24     10.27 o
  10   5   9       77.77       91.30      6.72 o
  11   5   9       52.95       56.09      6.02 o
  12   5   9        0.75       -4.09      6.38 o
  13   5   9        0.00       -1.63      4.28 o
 -15   6   9        0.98        3.84      5.17 o
 -14   6   9        3.02       11.22      5.05 o
 -13   6   9        1.57        6.41      5.18 o
 -12   6   9       78.68       84.21      7.30 o
 -11   6   9        3.06        8.35      4.40 o
 -10   6   9       22.52       23.96      4.65 o
  -9   6   9       19.48       17.06      3.86 o
  -8   6   9      129.31      137.59     16.92 o
  -7   6   9       88.90       90.84     16.68 o
  -6   6   9       44.50       43.94      8.28 o
  -5   6   9       68.07       73.80      9.91 o
  -4   6   9        2.19       -2.63      5.97 o
  -3   6   9      400.70      405.93     19.03 o
  -2   6   9       45.19       51.11      5.19 o
  -1   6   9        9.10        7.24      4.77 o
   0   6   9       70.49       73.80      5.90 o
   1   6   9      175.68      176.70      8.80 o
   2   6   9       55.83       49.43      4.99 o
   3   6   9      308.57      325.29      9.87 o
   4   6   9      257.10      263.21      9.08 o
   5   6   9        0.02       -1.32      3.32 o
   6   6   9       23.71       20.44      5.67 o
   7   6   9        0.14        4.08      3.61 o
   8   6   9        0.11       -0.23      3.67 o
   9   6   9        9.46       12.17      4.38 o
  10   6   9       21.63       29.43      5.16 o
  11   6   9       26.11       31.52      5.99 o
  12   6   9       99.53      116.04      9.05 o
 -13   7   9        8.73       14.90      7.15 o
 -12   7   9        0.22        2.81      5.06 o
 -11   7   9        2.94        6.03      4.44 o
 -10   7   9        0.39        4.13      7.49 o
  -9   7   9        2.96       -0.88      6.56 o
  -8   7   9        3.81       -0.13      6.46 o
  -7   7   9        0.09        5.61      9.09 o
  -6   7   9        8.94        5.86      6.59 o
  -5   7   9       38.74       52.63      9.81 o
  -4   7   9       21.68       25.17      7.93 o
  -3   7   9        5.28        6.15      3.41 o
  -2   7   9       28.42       29.01      5.72 o
  -1   7   9       25.95       20.73      6.48 o
   0   7   9       25.97       26.57      4.16 o
   1   7   9       42.17       45.57      5.00 o
   2   7   9      153.28      158.35      7.79 o
   3   7   9       14.44       10.76      4.40 o
   4   7   9       20.66       17.01      4.13 o
   5   7   9       13.52       12.73      4.09 o
   6   7   9       24.72       19.16      4.60 o
   7   7   9        5.85        4.57      4.20 o
   8   7   9        2.21        1.34      4.87 o
   9   7   9        2.39        7.79      4.81 o
  10   7   9        0.10       -3.61      4.99 o
 -10   8   9        8.86       13.30     15.88 o
  -9   8   9        4.49        8.31      8.13 o
  -8   8   9        6.88       12.91      7.91 o
  -7   8   9       22.67       23.18     10.05 o
  -6   8   9        1.50       -4.48      6.46 o
  -5   8   9       48.17       42.59     10.55 o
  -4   8   9        1.71       -4.14     11.64 o
  -3   8   9       29.57       32.25      4.29 o
  -2   8   9       52.09       46.75      4.75 o
  -1   8   9       30.77       36.16      5.08 o
   0   8   9       35.30       30.86      5.61 o
   1   8   9       12.67       12.61      4.72 o
   2   8   9        0.96        0.58      4.49 o
   3   8   9        0.71       -0.18      4.48 o
   4   8   9       21.64       22.65      5.73 o
   5   8   9        6.15        2.72      4.49 o
   6   8   9       13.09       11.59      4.39 o
   7   8   9        3.53        7.12      5.08 o
  -3   9   9       12.40       21.58     13.27 o
  -2   9   9        0.98       15.24     12.42 o
  -1   9   9        0.76        4.25      8.79 o
   0   9   9       10.72       13.19      5.19 o
 -19   0  10       76.19       65.76     15.24 o
 -18   0  10       32.69       55.53     14.07 o
 -17   0  10       41.63       30.48     11.35 o
 -16   0  10       29.22       29.42     11.03 o
 -15   0  10       15.37       18.17      9.75 o
 -14   0  10      219.98      214.15     18.49 o
 -13   0  10        6.11        8.69      8.15 o
 -12   0  10      281.02      285.22     20.04 o
 -11   0  10      835.54      807.09     36.53 o
 -10   0  10     1187.44     1138.00     31.79 o
  -9   0  10      825.24      811.30     43.38 o
  -8   0  10      596.21      567.57     43.08 o
  -7   0  10        6.50        5.19      3.21 o
  -6   0  10       38.49       31.00      4.93 o
  -5   0  10      294.96      290.49     15.96 o
  -4   0  10        3.86        1.46      4.98 o
  -3   0  10      217.89      192.17      7.61 o
  -2   0  10      539.11      510.93     13.37 o
  -1   0  10       32.54       21.11      3.38 o
   0   0  10      249.09      261.67     11.12 o
   1   0  10        6.27       10.17      3.88 o
   2   0  10      337.99      347.04     10.72 o
   3   0  10      966.25      892.77     20.96 o
   4   0  10       73.38       76.30      5.47 o
   5   0  10     1289.30     1296.69     28.99 o
   6   0  10     2448.06     2365.21     48.42 o
   7   0  10     1225.17     1221.42     28.56 o
   8   0  10        0.44       -1.31      3.20 o
   9   0  10      315.81      337.23     10.94 o
  10   0  10        0.44        0.16      3.24 o
  11   0  10      299.64      294.92     12.62 o
  12   0  10       32.97       45.13      6.60 o
  13   0  10      115.31      138.37     10.84 o
  14   0  10       33.07       38.73      6.67 o
  15   0  10      138.82      175.83     11.52 o
  16   0  10       97.03      127.73     10.60 o
 -19   1  10        0.81        5.29      7.28 o
 -18   1  10       39.10       46.93      9.26 o
 -17   1  10        0.07       -4.23      5.98 o
 -16   1  10       49.67       48.19      8.55 o
 -15   1  10       20.49       15.51      6.68 o
 -14   1  10       12.18       12.09     11.11 o
 -13   1  10      110.00       93.98      8.93 o
 -12   1  10      120.74      104.32      7.37 o
 -11   1  10       41.69       46.11      5.67 o
 -10   1  10      212.60      215.27      9.41 o
  -9   1  10       33.03       24.41      4.59 o
  -8   1  10      328.39      299.94      9.33 o
  -7   1  10       20.42       25.96      3.46 o
  -6   1  10      318.59      332.85      8.65 o
  -5   1  10      230.83      224.05      6.86 o
  -4   1  10      318.94      315.21      7.40 o
  -3   1  10      269.86      290.54     10.91 o
  -2   1  10      152.43      167.88     19.71 o
  -1   1  10      445.46      462.93     12.35 o
   0   1  10       39.56       41.67      4.50 o
   1   1  10      112.07       96.26      7.21 o
   2   1  10       55.05       54.08      3.64 o
   3   1  10      364.82      341.56      7.63 o
   4   1  10      365.50      387.46      8.46 o
   5   1  10      282.52      304.88      7.68 o
   6   1  10       64.74       66.39      4.11 o
   7   1  10       66.21       62.57      7.63 o
   8   1  10       11.06        5.12      2.49 o
   9   1  10        0.04       -2.36      2.36 o
  10   1  10      147.02      154.78      5.99 o
  11   1  10        7.09        1.70      2.75 o
  12   1  10       14.07       16.70      3.40 o
  13   1  10       91.19       91.00      5.45 o
  14   1  10       15.47       11.34      3.98 o
  15   1  10        0.53       -3.49      3.49 o
  16   1  10       10.55       15.69      4.53 o
 -18   2  10        0.98       -3.82      5.98 o
 -17   2  10       31.90       35.22      8.35 o
 -16   2  10       89.42       92.31     12.02 o
 -15   2  10        2.72       -4.68      6.26 o
 -14   2  10       56.60       58.89      6.73 o
 -13   2  10       41.39       52.66      6.34 o
 -12   2  10       25.02       22.63      5.03 o
 -11   2  10       12.75       10.24      4.19 o
 -10   2  10      150.68      137.82     11.63 o
  -9   2  10      462.84      458.98     12.46 o
  -8   2  10       28.81       30.55      4.10 o
  -7   2  10     1178.13     1136.08     25.98 o
  -6   2  10      322.43      319.53     11.69 o
  -5   2  10      172.10      174.16      6.56 o
  -4   2  10     1399.61     1468.90     25.73 o
  -3   2  10       14.89       12.23      2.24 o
  -2   2  10        1.12       -1.11      2.67 o
  -1   2  10        0.98       -1.39      5.26 o
   0   2  10      805.07      819.73     16.40 o
   1   2  10        3.02        2.33      2.05 o
   2   2  10      101.92       87.91      4.83 o
   3   2  10       17.80       17.20      4.69 o
   4   2  10       54.84       53.74      3.32 o
   5   2  10      330.96      336.13      8.00 o
   6   2  10      236.28      222.12      6.67 o
   7   2  10      758.44      745.81     13.03 o
   8   2  10        0.40       -1.95      2.52 o
   9   2  10        1.01       -1.81      2.48 o
  10   2  10       56.41       69.78      4.46 o
  11   2  10       16.82       10.48      3.12 o
  12   2  10       41.33       46.62      4.68 o
  13   2  10       10.33        9.06      3.62 o
  14   2  10        2.79        0.24      3.34 o
  15   2  10        8.52       12.62      4.15 o
 -18   3  10        0.49       -0.91      6.68 o
 -17   3  10       20.33       20.71      7.79 o
 -16   3  10       20.28       24.50      7.64 o
 -15   3  10       32.13       33.39      7.42 o
 -14   3  10        2.83        3.82      4.72 o
 -13   3  10       50.46       51.70      6.48 o
 -12   3  10        8.48        3.72      4.37 o
 -11   3  10       23.31       23.04      4.46 o
 -10   3  10       53.66       34.40      4.66 o
  -9   3  10      421.81      365.67     11.04 o
  -8   3  10       49.48       45.06      6.29 o
  -7   3  10     1130.34     1130.44     26.12 o
  -6   3  10       67.69       68.49     10.00 o
  -5   3  10        3.11        8.33      2.98 o
  -4   3  10      260.15      295.12      8.70 o
  -3   3  10       91.37      136.79     12.79 o
  -2   3  10       79.71       69.92      4.45 o
  -1   3  10      446.49      425.82     14.50 o
   0   3  10       18.23       49.49     24.11 o
   1   3  10       16.28       16.44      4.92 o
   2   3  10       22.20       22.95      3.81 o
   3   3  10       59.65       66.49      9.25 o
   4   3  10       52.62       51.64      6.34 o
   5   3  10        5.79        2.76      2.36 o
   6   3  10        0.60       -0.25      2.64 o
   7   3  10       41.06       43.69      5.17 o
   8   3  10      273.84      280.54      8.40 o
   9   3  10        2.18        2.98      3.07 o
  10   3  10       89.89      102.24      5.77 o
  11   3  10        1.83       -1.79      3.02 o
  12   3  10        2.62       -3.02      3.02 o
  13   3  10        0.04        2.35      3.42 o
  14   3  10       26.22       26.00      6.35 o
  15   3  10        3.07        6.39      4.57 o
 -17   4  10        4.74       10.13      7.13 o
 -16   4  10       42.31       54.15      7.66 o
 -15   4  10       69.80       82.76      8.30 o
 -14   4  10        2.81        3.71      4.42 o
 -13   4  10       14.04       14.49      4.57 o
 -12   4  10      148.88      155.86      9.37 o
 -11   4  10       36.93       54.48     11.23 o
 -10   4  10       11.32        9.10      4.08 o
  -9   4  10        4.76        3.17      3.52 o
  -8   4  10      212.27      206.20      8.71 o
  -7   4  10      544.15      572.55     15.86 o
  -6   4  10      550.97      578.93     15.78 o
  -5   4  10      571.88      548.11     15.86 o
  -4   4  10       29.48       24.85      3.09 o
  -3   4  10       22.91       25.42      4.90 o
  -2   4  10       99.26      109.72      9.85 o
  -1   4  10       88.77       78.19      7.78 o
   0   4  10       49.66       48.68      5.14 o
   1   4  10       76.59       95.75      6.91 o
   2   4  10      194.76      180.32      7.74 o
   3   4  10        2.99        3.18      3.38 o
   4   4  10       67.59       73.80      6.97 o
   5   4  10        2.86        3.84      3.69 o
   6   4  10       25.64       28.86      4.26 o
   7   4  10       66.00       56.99      5.88 o
   8   4  10       20.91       30.50      3.99 o
   9   4  10      274.79      283.20      8.69 o
  10   4  10       45.08       47.44      4.62 o
  11   4  10        0.02       -3.68      3.68 o
  12   4  10       17.15       15.23      4.61 o
  13   4  10        4.39        5.34      4.43 o
  14   4  10        3.06        8.34      4.84 o
 -16   5  10        4.03        3.29      5.31 o
 -15   5  10       37.56       57.05      6.78 o
 -14   5  10       28.00       19.79      5.11 o
 -13   5  10       12.36        6.43      4.52 o
 -12   5  10        6.04        6.54      4.65 o
 -11   5  10       21.26       17.35      4.71 o
 -10   5  10        8.71        0.85      3.80 o
  -9   5  10       53.91       42.41      4.67 o
  -8   5  10       54.70       54.55      4.62 o
  -7   5  10      222.84      195.95     13.67 o
  -6   5  10       23.27       23.37     10.21 o
  -5   5  10       89.44       96.55     10.37 o
  -4   5  10        2.20        2.84      2.89 o
  -3   5  10        1.00       -0.66      2.88 o
  -2   5  10       53.65       78.36     15.63 o
  -1   5  10      389.09      392.40     12.58 o
   0   5  10        0.69        6.34      6.77 o
   1   5  10      316.23      323.06     11.81 o
   2   5  10      250.73      245.59     12.48 o
   3   5  10       42.35       57.55      5.61 o
   4   5  10      233.35      237.12     12.16 o
   5   5  10      274.97      266.91      9.32 o
   6   5  10       68.75       65.10      5.51 o
   7   5  10       95.45       83.72      6.98 o
   8   5  10       63.25       61.06      6.94 o
   9   5  10        4.22        4.80      4.04 o
  10   5  10       60.32       73.57      6.43 o
  11   5  10        0.02        2.39      4.10 o
  12   5  10        2.93        4.03      4.36 o
 -14   6  10       10.52       12.20      5.76 o
 -13   6  10        6.20        7.39      7.71 o
 -12   6  10        5.90        2.11      7.32 o
 -11   6  10        5.44        5.75      4.32 o
 -10   6  10       39.22       33.58      7.05 o
  -9   6  10       30.85       27.21      8.47 o
  -8   6  10       14.99        2.29      7.27 o
  -7   6  10        8.10        6.46      6.92 o
  -6   6  10       48.92       64.49      9.71 o
  -5   6  10       16.85        7.34      9.30 o
  -4   6  10        0.38        5.57      6.33 o
  -3   6  10        6.50        9.43      7.14 o
  -2   6  10       55.56       63.79      4.96 o
  -1   6  10       18.45       20.00      5.25 o
   0   6  10       73.49       84.22      6.40 o
   1   6  10        1.79       -1.28      3.96 o
   2   6  10        3.76        5.08      6.74 o
   3   6  10       20.35       23.16      4.18 o
   4   6  10       61.26       55.98      5.20 o
   5   6  10      107.16      108.32      6.57 o
   6   6  10        7.66        7.20      3.85 o
   7   6  10       82.10       84.27      6.30 o
   8   6  10       31.39       27.53      4.95 o
   9   6  10       84.62       73.95      6.48 o
  10   6  10        3.27       -3.64      3.79 o
  11   6  10        2.27        3.26      4.78 o
 -12   7  10        1.13       -5.61      7.75 o
 -11   7  10        0.17        5.28      7.71 o
 -10   7  10        3.78        9.01      7.81 o
  -9   7  10        0.24        3.71      7.25 o
  -8   7  10       54.46       57.75     10.56 o
  -7   7  10       38.93       39.72      9.69 o
  -6   7  10       64.32       64.86     10.58 o
  -5   7  10       96.43      113.47     12.30 o
  -4   7  10        0.39       -6.37      6.37 o
  -3   7  10        4.53       25.84      7.60 o
  -2   7  10        0.00        6.14      5.12 o
  -1   7  10       34.70       34.10      4.97 o
   0   7  10       11.40       13.17      4.61 o
   1   7  10      147.24      150.32      7.68 o
   2   7  10      109.80      111.16      6.99 o
   3   7  10       86.69       92.45      6.80 o
   4   7  10      119.40      138.42      9.27 o
   5   7  10      134.31      119.08      9.01 o
   6   7  10       32.00       31.24      5.29 o
   7   7  10       42.90       41.71      5.62 o
   8   7  10        0.00        0.50      4.53 o
  -8   8  10        2.34        4.63      7.97 o
  -7   8  10       20.08       30.65      9.60 o
  -6   8  10        1.93        9.48      8.25 o
  -5   8  10       24.97       43.53      9.91 o
  -4   8  10       34.06       37.82      9.43 o
  -3   8  10        6.67        3.18      7.16 o
  -2   8  10       53.51       63.73      9.11 o
  -1   8  10        4.51        4.51      3.98 o
   0   8  10       25.82       33.63      5.15 o
   1   8  10       33.23       34.80      5.20 o
   2   8  10        0.02        1.57      4.35 o
   3   8  10        8.65        8.63      4.81 o
   4   8  10        0.35       -4.38      4.38 o
   5   8  10       48.57       33.13      6.00 o
 -18   1  11       16.56       12.58     12.12 o
 -17   1  11       27.51       37.78     15.21 o
 -16   1  11       10.16        4.56      6.40 o
 -15   1  11      218.21      200.58     26.81 o
 -14   1  11       76.15       57.52     14.66 o
 -13   1  11       23.58       28.14      7.04 o
 -12   1  11      533.16      487.33     19.53 o
 -11   1  11      744.07      746.33     25.06 o
 -10   1  11      153.22      161.72      7.79 o
  -9   1  11      790.38      791.81     17.90 o
  -8   1  11       11.31        7.93      3.57 o
  -7   1  11      611.01      626.07     16.95 o
  -6   1  11        3.16        3.68      3.77 o
  -5   1  11      202.97      215.32      7.70 o
  -4   1  11     2239.01     2147.76     33.77 o
  -3   1  11      109.94       86.10      4.85 o
  -2   1  11       28.40       28.09      4.55 o
  -1   1  11       68.96       83.44      8.06 o
   0   1  11      216.01      217.89      9.00 o
   1   1  11        8.45        3.70      2.72 o
   2   1  11        0.06       -1.61      2.34 o
   3   1  11      784.96      771.57     13.60 o
   4   1  11      458.13      405.74      9.12 o
   5   1  11     1010.71     1014.76     17.29 o
   6   1  11      551.51      542.82     11.43 o
   7   1  11      213.72      215.85      7.07 o
   8   1  11       27.18       27.29      3.28 o
   9   1  11       15.35       19.03      2.96 o
  10   1  11        0.08       -1.69      2.36 o
  11   1  11        6.41        5.05      2.67 o
  12   1  11        6.25        6.42      3.23 o
  13   1  11        1.45       -1.93      2.98 o
  14   1  11       40.82       42.50      5.10 o
  15   1  11        2.41        1.75      4.30 o
 -18   2  11        0.15       -5.05      6.52 o
 -17   2  11       30.26       43.37      9.01 o
 -16   2  11        0.00        6.64      6.75 o
 -15   2  11        1.13       -5.55      5.55 o
 -14   2  11      230.54      270.99     20.01 o
 -13   2  11       37.29       39.92      7.34 o
 -12   2  11      387.42      375.69     13.69 o
 -11   2  11       57.40       47.61      5.29 o
 -10   2  11       79.89       94.64      6.27 o
  -9   2  11      446.01      445.00     22.14 o
  -8   2  11      408.81      391.67     10.97 o
  -7   2  11      323.39      308.70     11.33 o
  -6   2  11       42.09       33.14      5.30 o
  -5   2  11      189.67      149.69      6.46 o
  -4   2  11     1520.84     1419.22     26.23 o
  -3   2  11       47.62       45.32      3.81 o
  -2   2  11       40.75       25.32      4.63 o
  -1   2  11      199.89      198.02      8.79 o
   0   2  11       13.25        9.40      3.91 o
   1   2  11        8.51        7.27      4.25 o
   2   2  11       38.10       28.54      4.13 o
   3   2  11      278.48      286.88      9.75 o
   4   2  11      364.74      383.58     10.72 o
   5   2  11        0.49       -2.65      2.65 o
   6   2  11      195.17      232.28      7.84 o
   7   2  11      332.25      332.04      9.64 o
   8   2  11      102.14       90.20      5.13 o
   9   2  11        3.48        2.19      2.66 o
  10   2  11       10.20       11.31      3.34 o
  11   2  11       29.22       36.44      4.44 o
  12   2  11        1.35        0.08      3.30 o
  13   2  11        0.84        1.27      3.39 o
  14   2  11       13.98       16.89      4.33 o
 -17   3  11        5.47        3.16     10.84 o
 -16   3  11        0.01       -3.32      6.14 o
 -15   3  11        0.32       -0.78      6.21 o
 -14   3  11        0.10        3.70      5.49 o
 -13   3  11      248.00      262.39     10.57 o
 -12   3  11       38.94       28.99      4.94 o
 -11   3  11      110.98      106.61      6.83 o
 -10   3  11      192.21      199.33     12.25 o
  -9   3  11      149.35      160.49     13.55 o
  -8   3  11      281.42      311.88      9.50 o
  -7   3  11      112.84      128.03      7.59 o
  -6   3  11      315.09      312.68     11.30 o
  -5   3  11      443.71      419.50     13.19 o
  -4   3  11       27.20       21.59      5.11 o
  -3   3  11      370.87      369.54     28.48 o
  -2   3  11       58.67       69.93      7.22 o
  -1   3  11      950.81      904.76     22.20 o
   0   3  11       14.83        7.11      7.25 o
   1   3  11      589.03      558.83     16.40 o
   2   3  11      273.75      294.75     12.93 o
   3   3  11       25.98       14.30      4.06 o
   4   3  11      264.33      226.73     10.61 o
   5   3  11       16.53       16.23      4.32 o
   6   3  11      123.02      127.43      8.93 o
   7   3  11      242.33      261.95      9.38 o
   8   3  11        2.14        5.80      3.27 o
   9   3  11       26.80       32.79      4.27 o
  10   3  11       12.89       12.43      3.56 o
  11   3  11        3.67       -0.30      3.21 o
  12   3  11        1.03       -2.30      3.33 o
  13   3  11        6.38        3.69      4.27 o
  14   3  11        0.91        3.79      7.37 o
 -16   4  11        1.65       -4.66     12.57 o
 -15   4  11        6.31        7.72      6.45 o
 -14   4  11       12.77        6.70      4.67 o
 -13   4  11        3.98        6.00      4.24 o
 -12   4  11       11.71        9.70      4.26 o
 -11   4  11       68.84       64.77      6.32 o
 -10   4  11        7.28        0.19      3.84 o
  -9   4  11        7.04        6.54     15.67 o
  -8   4  11       64.27       50.63      5.62 o
  -7   4  11       19.43       29.27      4.52 o
  -6   4  11       13.28       11.88      3.95 o
  -5   4  11       62.22       55.87      6.85 o
  -4   4  11       65.49       61.99      5.34 o
  -3   4  11       80.00       83.66      6.10 o
  -2   4  11       51.68       52.53      7.29 o
  -1   4  11      602.69      589.64     16.78 o
   0   4  11       67.59       85.09      7.27 o
   1   4  11      171.73      161.08      8.73 o
   2   4  11      141.25      129.47      8.98 o
   3   4  11       20.83       23.14      4.48 o
   4   4  11        4.69        2.64      3.78 o
   5   4  11       31.56       16.90      4.55 o
   6   4  11      131.17      136.47      8.38 o
   7   4  11      195.15      190.45      8.29 o
   8   4  11        0.64       -2.90      2.90 o
   9   4  11        1.59        4.97      3.26 o
  10   4  11       76.07       84.86      9.14 o
  11   4  11        4.48        3.63      4.08 o
  12   4  11        0.27       -3.99      4.04 o
  13   4  11        8.34        2.62      4.60 o
 -15   5  11        4.78        2.97      5.00 o
 -14   5  11        0.06        0.02      5.70 o
 -13   5  11        1.45       -1.97      4.50 o
 -12   5  11        1.17       -4.08      4.08 o
 -11   5  11        0.00       -2.98      3.73 o
 -10   5  11        3.19       -3.35      3.43 o
  -9   5  11       17.37        9.11      3.83 o
  -8   5  11       40.66       61.10      7.84 o
  -7   5  11        0.55        0.19      3.13 o
  -6   5  11      106.30      110.26      9.09 o
  -5   5  11        3.21        0.47      3.09 o
  -4   5  11      102.68      103.25      9.10 o
  -3   5  11       17.78       26.00      4.97 o
  -2   5  11       37.28       53.60     10.40 o
  -1   5  11      126.49      130.46      7.54 o
   0   5  11      366.21      360.70     12.67 o
   1   5  11      201.32      226.10     16.37 o
   2   5  11      293.59      290.19     11.92 o
   3   5  11        8.16       10.08      4.16 o
   4   5  11        2.25       -1.38      3.88 o
   5   5  11       10.49        4.33      3.58 o
   6   5  11        6.86        2.67      3.51 o
   7   5  11        0.49       -1.13      3.62 o
   8   5  11       74.09       85.28      6.52 o
   9   5  11        9.47       14.16      4.48 o
  10   5  11        0.51        4.58      4.26 o
  11   5  11        9.49       13.60      4.96 o
 -13   6  11        3.09        0.41      7.21 o
 -12   6  11        5.52        4.60      4.56 o
 -11   6  11       17.75        9.45      5.72 o
 -10   6  11       18.42        5.39      7.25 o
  -9   6  11        0.08        0.52      7.35 o
  -8   6  11       11.33       16.63      8.15 o
  -7   6  11        7.89        7.34      7.06 o
  -6   6  11        5.01        4.25      6.76 o
  -5   6  11       32.82       25.85      8.13 o
  -4   6  11       10.74       15.69      7.53 o
  -3   6  11        0.72        0.98      3.04 o
  -2   6  11        1.05       -4.45      4.45 o
  -1   6  11        0.86        1.95      3.83 o
   0   6  11       15.46        8.88      4.13 o
   1   6  11        2.68        2.80      4.38 o
   2   6  11      319.23      339.58     13.10 o
   3   6  11        1.90       -3.59      3.59 o
   4   6  11        3.25       11.92      4.16 o
   5   6  11        7.55        8.60      3.90 o
   6   6  11      152.35      155.03      7.92 o
   7   6  11        0.57        0.23      3.78 o
   8   6  11       27.73       25.59      5.15 o
   9   6  11        5.59        4.51      4.42 o
 -10   7  11        0.48        0.10      7.19 o
  -9   7  11        2.69        4.65     10.10 o
  -8   7  11        0.90        4.66      7.67 o
  -7   7  11        4.59        2.30      7.48 o
  -6   7  11        6.66       18.70      8.40 o
  -5   7  11        3.45        1.65      7.83 o
  -4   7  11       10.77       12.64      7.56 o
  -3   7  11       10.47       -1.98      8.63 o
  -2   7  11        0.32       -2.93      3.87 o
  -1   7  11       31.15       33.98      5.22 o
   0   7  11        5.10        7.15      4.28 o
   1   7  11        7.36        3.70      3.95 o
   2   7  11        2.01        3.53      3.93 o
   3   7  11       13.64        7.53      4.31 o
   4   7  11       55.62       49.72      6.08 o
   5   7  11        2.66        2.11      4.14 o
   6   7  11        0.08        3.68      4.23 o
   7   7  11       39.12       40.43      6.30 o
  -6   8  11       37.17       46.70     11.01 o
  -5   8  11        0.17       12.13      8.25 o
  -4   8  11       15.45       20.90      8.89 o
  -3   8  11        4.84       23.89      8.63 o
  -2   8  11        7.84       17.00      6.09 o
  -1   8  11       10.50        3.11      3.91 o
   0   8  11        0.07        1.25      4.06 o
   1   8  11       15.01       13.02      4.86 o
   2   8  11        2.48       -3.36      5.89 o
 -18   0  12       18.75        5.92     11.24 o
 -17   0  12       11.52        2.13     10.07 o
 -16   0  12       35.11       20.62     11.24 o
 -15   0  12        0.62       -2.82      8.37 o
 -14   0  12      104.12      102.22     14.76 o
 -13   0  12       21.36       17.53      9.81 o
 -12   0  12      704.50      702.13     35.19 o
 -11   0  12      198.37      214.92     13.11 o
 -10   0  12      566.36      560.33     21.05 o
  -9   0  12      218.35      203.59     12.02 o
  -8   0  12      821.35      761.05     35.46 o
  -7   0  12      371.64      345.69     21.64 o
  -6   0  12     2263.36     2180.34     78.64 o
  -5   0  12      195.00      213.48     10.89 o
  -4   0  12      133.94      153.70     12.36 o
  -3   0  12      544.66      558.86     15.21 o
  -2   0  12      239.85      261.89      9.62 o
  -1   0  12        3.51        0.19      3.18 o
   0   0  12        0.11        2.34      4.07 o
   1   0  12        3.22        7.71      4.34 o
   2   0  12       91.78       80.94      8.58 o
   3   0  12     2372.81     2342.15     51.54 o
   4   0  12      107.45       92.11      9.68 o
   5   0  12     2821.84     2675.99     54.56 o
   6   0  12        0.05        5.00      3.89 o
   7   0  12        6.06        7.69      4.33 o
   8   0  12      133.52      117.72      8.05 o
   9   0  12        3.29        4.20      3.82 o
  10   0  12        5.33        9.52      3.94 o
  11   0  12       11.36       15.96      4.68 o
  12   0  12       64.49       83.57      7.22 o
  13   0  12       49.73       74.03      7.33 o
  14   0  12        0.54       -6.04      6.04 o
 -17   1  12        2.46        4.72      7.03 o
 -16   1  12        5.76        6.30      6.95 o
 -15   1  12        7.73        4.38      7.59 o
 -14   1  12      151.24      168.16     12.61 o
 -13   1  12        0.36       -1.24      5.69 o
 -12   1  12       48.91       51.98      6.69 o
 -11   1  12        0.02        0.06      4.55 o
 -10   1  12      113.33      107.18      6.79 o
  -9   1  12        6.67        2.34      4.45 o
  -8   1  12      176.59      156.17      8.52 o
  -7   1  12      131.71      138.54     13.76 o
  -6   1  12       52.09       57.46      5.78 o
  -5   1  12      423.36      408.94     15.24 o
  -4   1  12      161.93      151.41      6.75 o
  -3   1  12      210.33      179.04      7.19 o
  -2   1  12        8.17       13.03      7.87 o
  -1   1  12      192.39      203.03      9.24 o
   0   1  12      104.98      121.32      7.33 o
   1   1  12       50.49       47.49      6.09 o
   2   1  12        0.56        8.33      3.34 o
   3   1  12      510.05      542.75     12.29 o
   4   1  12       35.46       42.18      4.19 o
   5   1  12       27.53       42.16      4.99 o
   6   1  12        0.01       -2.54      2.54 o
   7   1  12       20.66       18.99      3.32 o
   8   1  12       56.28       66.78      4.75 o
   9   1  12       22.31       26.67      3.59 o
  10   1  12       88.85       90.57      5.18 o
  11   1  12        0.61       -0.74      2.82 o
  12   1  12       42.29       39.53      4.44 o
  13   1  12       19.57       27.46      5.10 o
 -17   2  12        1.31        3.05      6.72 o
 -16   2  12        0.05        0.82      6.53 o
 -15   2  12        8.60       -0.69      6.18 o
 -14   2  12       10.57        9.99      6.36 o
 -13   2  12      105.72      127.01      9.22 o
 -12   2  12      228.58      232.35     11.38 o
 -11   2  12        2.26        3.17      4.56 o
 -10   2  12      233.25      217.50     14.97 o
  -9   2  12       78.89       88.54      7.22 o
  -8   2  12      147.81      143.46      8.24 o
  -7   2  12       91.69       92.84      6.88 o
  -6   2  12        9.75       -0.97      3.96 o
  -5   2  12      159.30      139.67      7.89 o
  -4   2  12        4.40        4.75      4.10 o
  -3   2  12      494.63      482.39     17.32 o
  -2   2  12       29.82       27.38      6.86 o
  -1   2  12       27.56       27.95      6.66 o
   0   2  12      361.27      385.76     13.09 o
   1   2  12      299.64      324.27     12.11 o
   2   2  12        0.22       -0.34      4.03 o
   3   2  12      897.94      872.76     19.74 o
   4   2  12       31.09       32.26      4.93 o
   5   2  12      679.75      668.75     14.29 o
   6   2  12        0.40       -1.67      2.78 o
   7   2  12      104.46      111.84      7.25 o
   8   2  12      140.31      138.63      7.21 o
   9   2  12        0.01       -3.01      3.01 o
  10   2  12        0.85        1.75      3.22 o
  11   2  12       68.16       73.59      5.70 o
  12   2  12       16.91        7.76      4.24 o
  13   2  12        0.15       -1.62      3.54 o
 -16   3  12       28.59       23.74      7.00 o
 -15   3  12        0.01        2.39      5.41 o
 -14   3  12       74.94       78.93      8.29 o
 -13   3  12        4.91        4.34      4.98 o
 -12   3  12       32.96       24.94      5.03 o
 -11   3  12        7.25        3.03      5.59 o
 -10   3  12       59.12       60.35      6.61 o
  -9   3  12       19.70       17.48      3.89 o
  -8   3  12       20.92        9.16      4.48 o
  -7   3  12       84.18       72.09     10.32 o
  -6   3  12      197.98      201.72     10.26 o
  -5   3  12        8.96        6.03      4.11 o
  -4   3  12      119.66      116.21      7.28 o
  -3   3  12      559.52      564.94     16.46 o
  -2   3  12       78.18       68.05      6.28 o
  -1   3  12      194.49      176.17      8.92 o
   0   3  12      296.87      277.28     11.79 o
   1   3  12      482.82      483.18     15.57 o
   2   3  12        0.12        3.96      4.47 o
   3   3  12      362.65      376.82     11.99 o
   4   3  12       28.50       21.39      6.95 o
   5   3  12       10.94        6.38      3.96 o
   6   3  12       53.03       53.27      5.83 o
   7   3  12      109.70      102.46      6.49 o
   8   3  12        0.15        7.48      3.79 o
   9   3  12       12.07       10.39      3.71 o
  10   3  12       23.25       23.94      4.30 o
  11   3  12       16.02       24.13      4.44 o
  12   3  12        1.29       -0.20      3.55 o
 -15   4  12       20.91       36.14      6.90 o
 -14   4  12       42.27       48.86      7.20 o
 -13   4  12       68.45       74.80      7.63 o
 -12   4  12        0.35       -4.12      4.12 o
 -11   4  12        4.00        4.61      4.38 o
 -10   4  12        8.29        6.91      7.26 o
  -9   4  12       19.65       14.28      5.01 o
  -8   4  12       24.28       24.84      5.04 o
  -7   4  12        9.91        9.77      4.12 o
  -6   4  12       65.17       62.16      7.31 o
  -5   4  12        0.25       -3.76      4.68 o
  -4   4  12       39.28       31.36      4.81 o
  -3   4  12       10.64       11.22      4.09 o
  -2   4  12      126.44      142.01      9.20 o
  -1   4  12        7.96        6.74      6.82 o
   0   4  12       96.64      109.13      7.56 o
   1   4  12      191.10      170.63      9.19 o
   2   4  12      124.74      106.75      7.88 o
   3   4  12      133.58      118.96      7.25 o
   4   4  12        1.48        1.47      3.76 o
   5   4  12        4.85       -1.73      3.77 o
   6   4  12        0.50       -1.78      3.33 o
   7   4  12        0.38        0.97      3.66 o
   8   4  12      176.57      187.97      7.70 o
   9   4  12        5.65        8.12      4.34 o
  10   4  12       58.53       66.38      6.48 o
  11   4  12        3.89        4.05      4.44 o
 -14   5  12       11.86       17.49      5.71 o
 -13   5  12       15.68       22.93      5.87 o
 -12   5  12        9.06        6.51      4.62 o
 -11   5  12       18.82       10.39      4.80 o
 -10   5  12       55.89       59.04      6.47 o
  -9   5  12       67.35       67.87      6.15 o
  -8   5  12       26.46       18.01      4.47 o
  -7   5  12       17.28       17.35      4.15 o
  -6   5  12        3.65        6.28      4.52 o
  -5   5  12        1.79       -3.15      3.15 o
  -4   5  12        2.90        0.63      3.37 o
  -3   5  12       67.48       67.50      5.94 o
  -2   5  12       22.45       20.59      6.67 o
  -1   5  12       71.84       87.06      6.88 o
   0   5  12      130.50      124.32      8.11 o
   1   5  12       41.50       48.55      5.97 o
   2   5  12       85.42       91.85      7.60 o
   3   5  12       65.99       68.93      7.04 o
   4   5  12       79.25       82.99      6.85 o
   5   5  12       17.49       19.60      4.56 o
   6   5  12        0.63       -4.96      4.96 o
   7   5  12        2.23        1.70      3.91 o
   8   5  12       11.76        6.70      7.00 o
   9   5  12       10.21       16.12      4.78 o
  10   5  12       38.72       53.30      6.35 o
 -12   6  12        2.14        1.46      8.12 o
 -11   6  12        5.91        7.26      8.31 o
 -10   6  12       12.16       17.24     15.00 o
  -9   6  12        4.80        5.08     10.52 o
  -8   6  12       33.01       36.62     10.71 o
  -7   6  12        0.42       -3.55      6.25 o
  -6   6  12        0.08        2.09      7.14 o
  -5   6  12        0.05        8.02      6.93 o
  -4   6  12        0.19        2.60      5.16 o
  -3   6  12       31.02       28.43      4.43 o
  -2   6  12       13.58       15.00      4.40 o
  -1   6  12       72.12       70.35      6.36 o
   0   6  12       31.24       25.06      5.21 o
   1   6  12       25.43       27.91      5.42 o
   2   6  12       46.95       50.50      9.55 o
   3   6  12       34.19       18.37      4.96 o
   4   6  12        5.45       10.07      5.10 o
   5   6  12        2.13        4.69      4.07 o
   6   6  12       11.89       13.31      4.59 o
   7   6  12        0.89        3.06      3.99 o
   8   6  12        0.82        2.20      4.41 o
  -9   7  12       29.77       30.18      9.80 o
  -8   7  12        1.53        1.17      7.62 o
  -7   7  12       15.34       16.56      8.77 o
  -6   7  12        0.01        4.41      7.57 o
  -5   7  12       49.13       47.66     16.60 o
  -4   7  12        1.50        3.62      7.06 o
  -3   7  12        2.30       14.49      7.87 o
  -2   7  12       19.79       27.01      4.72 o
  -1   7  12       10.99       12.29      4.58 o
   0   7  12        0.00       -3.64      4.98 o
   1   7  12        0.07       -3.91      3.91 o
   2   7  12       24.42       28.35      5.11 o
   3   7  12       17.47       15.53      4.78 o
   4   7  12       36.44       44.92      6.12 o
   5   7  12        1.45       -0.21      4.19 o
 -17   1  13        3.96        4.19      9.25 o
 -16   1  13        1.84       -1.27      6.50 o
 -15   1  13       96.39       97.63     10.86 o
 -14   1  13      155.10      160.70     10.58 o
 -13   1  13        4.85        5.73      5.12 o
 -12   1  13       86.97       85.09      6.93 o
 -11   1  13       53.42       42.65      5.49 o
 -10   1  13       41.12       39.70      6.25 o
  -9   1  13       86.51       86.88     11.19 o
  -8   1  13      154.04      138.90     11.06 o
  -7   1  13      383.39      397.29     17.08 o
  -6   1  13     1658.54     1663.33     45.26 o
  -5   1  13      655.34      580.02     16.94 o
  -4   1  13       57.38       62.49      6.47 o
  -3   1  13     1371.23     1316.60     30.09 o
  -2   1  13      209.91      165.17     10.78 o
  -1   1  13       62.90       62.21      7.14 o
   0   1  13      246.89      230.01     10.14 o
   1   1  13       29.11       34.08      5.20 o
   2   1  13      172.83      164.42      8.98 o
   3   1  13       18.41       26.92      5.34 o
   4   1  13        3.67        5.77      3.66 o
   5   1  13      104.40       98.29      5.52 o
   6   1  13        1.28        1.83      3.21 o
   7   1  13       16.25       18.51      3.84 o
   8   1  13       26.03       27.31      4.99 o
   9   1  13       40.51       44.79      4.80 o
  10   1  13        0.05       -0.84      3.40 o
  11   1  13       38.44       48.81      5.20 o
  12   1  13       21.30       21.32      4.59 o
 -16   2  13        0.07       -5.49      5.49 o
 -15   2  13       75.73       88.02     12.37 o
 -14   2  13       90.55       74.64      8.23 o
 -13   2  13        0.86        5.57      5.05 o
 -12   2  13       47.44       57.94      8.58 o
 -11   2  13        4.92        3.45      4.43 o
 -10   2  13        1.83       -0.73      4.10 o
  -9   2  13      205.45      205.96     12.60 o
  -8   2  13      167.94      155.00     11.12 o
  -7   2  13       54.24       61.22      8.86 o
  -6   2  13       66.64       82.22      6.82 o
  -5   2  13       47.59       45.33      5.86 o
  -4   2  13        6.74        6.31      4.39 o
  -3   2  13       30.13       36.61      5.61 o
  -2   2  13        9.99       22.25      5.31 o
  -1   2  13        2.05       -3.87      3.87 o
   0   2  13      288.26      248.80     10.69 o
   1   2  13      290.17      286.99     11.79 o
   2   2  13      323.70      261.77     11.47 o
   3   2  13      257.88      257.99     10.46 o
   4   2  13        0.18       -1.79      3.68 o
   5   2  13        0.04       -2.99      3.46 o
   6   2  13       78.79       79.50      9.65 o
   7   2  13       20.65       29.54      5.13 o
   8   2  13       83.56       86.73      6.45 o
   9   2  13        1.74        1.13      3.35 o
  10   2  13       65.05       80.34      5.97 o
  11   2  13        6.13        2.50      3.65 o
  12   2  13        7.32        2.43      3.89 o
 -15   3  13       15.75       13.84      6.38 o
 -14   3  13      262.04      282.12     13.82 o
 -13   3  13       53.40       56.78      8.55 o
 -12   3  13       16.58       16.22      6.46 o
 -11   3  13      200.84      189.91      9.78 o
 -10   3  13       31.17       23.89      4.41 o
  -9   3  13       31.46       35.59      5.66 o
  -8   3  13      170.00      178.26     13.37 o
  -7   3  13        0.05       -2.51      4.13 o
  -6   3  13      300.56      322.69     14.04 o
  -5   3  13       41.18       46.63      5.68 o
  -4   3  13       84.76       90.84      6.92 o
  -3   3  13      155.19      161.13      8.90 o
  -2   3  13      305.83      293.55     11.70 o
  -1   3  13      437.49      415.35     16.13 o
   0   3  13      148.34      130.80      8.57 o
   1   3  13      702.49      698.11     20.04 o
   2   3  13       53.80       58.81      8.74 o
   3   3  13      137.03      134.34      7.68 o
   4   3  13       25.74       30.53      5.05 o
   5   3  13       10.00       11.71      4.48 o
   6   3  13        0.84       -3.57      3.67 o
   7   3  13        0.51       -0.84      3.60 o
   8   3  13        0.73        0.95      3.78 o
   9   3  13       36.93       43.25      4.94 o
  10   3  13        1.20        1.14      5.14 o
  11   3  13        0.02       -2.80      3.68 o
 -14   4  13       15.93        9.88      6.73 o
 -13   4  13        0.26        0.47      6.02 o
 -12   4  13       14.96       11.25     14.23 o
 -11   4  13       67.53       79.01      7.70 o
 -10   4  13        5.42       -0.41      4.58 o
  -9   4  13       23.88       28.93      5.43 o
  -8   4  13        0.84        0.43      4.19 o
  -7   4  13       20.53       33.27      7.33 o
  -6   4  13        1.35       -0.84      3.75 o
  -5   4  13       23.66       17.86      4.57 o
  -4   4  13       22.11       31.86      6.14 o
  -3   4  13       39.43       31.84      8.67 o
  -2   4  13      113.38      117.84      7.77 o
  -1   4  13        3.27        7.22      6.10 o
   0   4  13       33.11       28.77      5.78 o
   1   4  13      286.96      284.44     13.36 o
   2   4  13       22.00       17.83      5.11 o
   3   4  13       65.54       71.72      7.33 o
   4   4  13        1.60        3.96      4.14 o
   5   4  13        1.63        2.75      4.22 o
   6   4  13        1.26       -0.51      3.59 o
   7   4  13        5.92        9.29      4.40 o
   8   4  13       20.28       19.56      4.65 o
   9   4  13       11.62       11.94      4.74 o
  10   4  13        0.01       -3.11      4.99 o
 -13   5  13       22.92       35.09      7.57 o
 -12   5  13       18.29       21.12      4.70 o
 -11   5  13       41.05       37.22      8.94 o
 -10   5  13        1.92       -1.64      4.46 o
  -9   5  13        0.65       -1.56      4.32 o
  -8   5  13       99.56      113.26      7.72 o
  -7   5  13       42.92       46.47      5.49 o
  -6   5  13        2.13       -1.44      3.83 o
  -5   5  13        0.82        1.05      3.93 o
  -4   5  13       17.78       11.30      4.66 o
  -3   5  13       33.26       41.25      5.57 o
  -2   5  13       72.09       70.69      7.33 o
  -1   5  13      301.54      300.18     13.82 o
   0   5  13       29.34       36.44      6.31 o
   1   5  13       65.55       67.08      9.03 o
   2   5  13      126.03      128.22      9.06 o
   3   5  13        6.20        6.42      5.11 o
   4   5  13       31.31       36.61      5.75 o
   5   5  13       28.43       31.18      5.01 o
   6   5  13        0.33        7.28      4.29 o
   7   5  13       24.70       25.34      5.99 o
   8   5  13        7.29        8.34      4.52 o
 -10   6  13        6.50        8.10      8.33 o
  -9   6  13        0.25       -6.73      6.73 o
  -8   6  13        8.11        8.54     10.84 o
  -7   6  13        5.20        3.27      6.92 o
  -6   6  13       11.83       14.52      8.25 o
  -5   6  13       14.51       16.98      7.85 o
  -4   6  13        0.14       -0.51      6.21 o
  -3   6  13       37.24       27.43      7.80 o
  -2   6  13       71.57       82.35      6.77 o
  -1   6  13       52.89       64.91      6.62 o
   0   6  13        4.69        4.77      4.80 o
   1   6  13        1.39       -4.84      6.22 o
   2   6  13       41.57       46.02      6.90 o
   3   6  13       12.58       17.62      5.86 o
   4   6  13        1.44        3.33      4.59 o
   5   6  13        1.19        0.16      4.21 o
   6   6  13       82.50       99.37      7.38 o
  -6   7  13       29.20       27.95      9.57 o
  -5   7  13       14.54       16.43      9.02 o
  -4   7  13       13.37       -5.63      9.78 o
  -3   7  13       77.44      103.71     12.85 o
  -2   7  13        0.38        7.95      8.08 o
  -1   7  13      108.93      111.60     13.18 o
   0   7  13       26.83       33.35      6.09 o
   1   7  13       13.12       12.13      5.23 o
   2   7  13        6.64        4.39      5.25 o
 -16   0  14        0.03       -3.62     10.02 o
 -15   0  14        4.94        6.93      7.57 o
 -14   0  14       10.62       22.73      7.82 o
 -13   0  14        9.17        4.70      6.90 o
 -12   0  14       47.60       39.99      8.19 o
 -11   0  14       11.44       -6.93      8.37 o
 -10   0  14        5.06        1.23      8.58 o
  -9   0  14      111.13       85.27     13.11 o
  -8   0  14       59.36       49.67     11.24 o
  -7   0  14      160.41      178.38     17.37 o
  -6   0  14      273.76      241.67     18.92 o
  -5   0  14      118.11       90.23     13.27 o
  -4   0  14        6.04        4.96      7.99 o
  -3   0  14       68.18       56.60     10.98 o
  -2   0  14      194.87      176.95     16.52 o
  -1   0  14        3.49        2.08      7.41 o
   0   0  14       84.97       85.64     12.58 o
   1   0  14        9.82        0.27      7.19 o
   2   0  14        7.29       16.31      8.74 o
   3   0  14       50.34       40.61     11.03 o
   4   0  14      220.25      219.75     19.45 o
   5   0  14      167.09      169.62     21.77 o
   6   0  14       25.35       16.98      6.16 o
   7   0  14        5.67        3.48      7.17 o
   8   0  14        4.27       -5.65      7.67 o
   9   0  14       13.35       12.58      7.07 o
  10   0  14       72.95       97.33     11.15 o
  11   0  14        3.44        9.66      7.16 o
 -15   1  14        0.47       -3.55      5.39 o
 -14   1  14        0.28       -2.50      4.66 o
 -13   1  14        0.19        1.84      4.51 o
 -12   1  14       98.00      114.34      8.69 o
 -11   1  14        9.78        8.66      6.38 o
 -10   1  14        7.13       -1.99      5.62 o
  -9   1  14       23.27       20.34      6.90 o
  -8   1  14      174.04      168.89     12.36 o
  -7   1  14      133.73      134.62     12.07 o
  -6   1  14       11.97        5.71      9.59 o
  -5   1  14        3.61        3.40      5.62 o
  -4   1  14        0.67       -2.08      4.94 o
  -3   1  14       15.35        4.85      5.90 o
  -2   1  14        4.58        5.73      5.43 o
  -1   1  14        0.03       -4.49      4.82 o
   0   1  14        4.40        7.01      5.53 o
   1   1  14       70.08       49.20      6.06 o
   2   1  14       15.20       20.88      5.09 o
   3   1  14       54.50       33.33      8.82 o
   4   1  14        6.07       12.66      5.37 o
   5   1  14        4.42        2.44      3.82 o
   6   1  14        9.33        9.58      4.16 o
   7   1  14       14.62       12.95      4.40 o
   8   1  14        0.24        5.04      4.71 o
   9   1  14       15.68       24.02      4.77 o
  10   1  14        5.82        2.61      4.16 o
  11   1  14        4.13        2.05      4.28 o
 -15   2  14       30.36       12.93      6.44 o
 -14   2  14        6.31        4.54      8.64 o
 -13   2  14        1.87       -2.23      4.94 o
 -12   2  14        4.10        4.21      4.99 o
 -11   2  14       12.88       16.34      6.61 o
 -10   2  14       13.95       16.92      6.75 o
  -9   2  14       98.87       95.41     13.96 o
  -8   2  14       18.54       19.00      6.40 o
  -7   2  14       17.93       11.81      5.75 o
  -6   2  14       96.44       76.83      8.61 o
  -5   2  14       94.37       74.06      8.34 o
  -4   2  14       12.64        9.29      4.65 o
  -3   2  14       16.90       16.15      4.94 o
  -2   2  14       72.55       74.63      6.85 o
  -1   2  14        0.10       -3.35      4.73 o
   0   2  14        0.21        4.27      4.60 o
   1   2  14      110.11      102.33      7.92 o
   2   2  14      196.31      199.04     10.51 o
   3   2  14       17.71       15.64      5.31 o
   4   2  14       15.08       19.65      4.64 o
   5   2  14       24.62       27.46      5.14 o
   6   2  14       10.72        2.90      4.35 o
   7   2  14       23.56       38.24      5.82 o
   8   2  14       42.64       45.89      5.64 o
   9   2  14        9.20       12.23      4.25 o
  10   2  14       98.45      117.10      9.16 o
 -14   3  14       21.28       18.24      7.72 o
 -13   3  14        0.22       -1.44      4.95 o
 -12   3  14        2.08        0.30      5.05 o
 -11   3  14       26.13       25.79      7.30 o
 -10   3  14       52.39       50.87     12.02 o
  -9   3  14       60.53       61.51      8.45 o
  -8   3  14       45.03       46.21      7.56 o
  -7   3  14       33.52       19.48      5.20 o
  -6   3  14        0.79        2.40      4.54 o
  -5   3  14      117.03      100.77      7.59 o
  -4   3  14        6.97       -2.68      4.16 o
  -3   3  14        1.03        6.64      4.64 o
  -2   3  14        9.32       14.35      5.08 o
  -1   3  14        1.29       -1.39      4.10 o
   0   3  14       31.16       45.65      6.26 o
   1   3  14        2.21        8.09      4.86 o
   2   3  14       14.44       10.61      5.51 o
   3   3  14       29.09       15.82      5.52 o
   4   3  14        9.88       13.65      4.54 o
   5   3  14        0.01       -3.88      3.88 o
   6   3  14       21.91       19.23      5.02 o
   7   3  14        9.39        2.46      4.05 o
   8   3  14       70.86       79.77      6.85 o
   9   3  14        1.05        1.59      3.88 o
  10   3  14        0.96        1.45      7.04 o
 -13   4  14       23.77       23.75      5.85 o
 -12   4  14        0.36        6.38      6.31 o
 -11   4  14      186.65      208.27     13.27 o
 -10   4  14        1.42       -4.86      5.75 o
  -9   4  14        0.71        1.40      5.15 o
  -8   4  14        7.34       11.00      4.92 o
  -7   4  14       13.65        7.29      4.90 o
  -6   4  14       13.56       13.89      4.90 o
  -5   4  14        3.67        2.02      5.95 o
  -4   4  14       40.20       62.38      6.57 o
  -3   4  14        1.57        6.88      4.66 o
  -2   4  14      106.26       95.87      7.66 o
  -1   4  14       86.88       86.34      7.58 o
   0   4  14       13.12        8.08      5.08 o
   1   4  14      173.21      168.46      9.97 o
   2   4  14        9.69       11.21      6.06 o
   3   4  14        0.60        0.45      4.85 o
   4   4  14       57.43       60.09      7.43 o
   5   4  14       39.84       47.65      6.50 o
   6   4  14        4.07        7.87      4.34 o
   7   4  14       23.86       28.59      5.31 o
   8   4  14      111.68      141.17      8.52 o
 -11   5  14        5.33       10.82      6.40 o
 -10   5  14       59.88       86.35      7.61 o
  -9   5  14        3.90        3.23      4.79 o
  -8   5  14        0.52       -4.27      4.27 o
  -7   5  14        0.14       -4.43      4.43 o
  -6   5  14        1.14       -3.51      4.17 o
  -5   5  14        0.44       -4.09      4.09 o
  -4   5  14        0.06       -0.01      5.58 o
  -3   5  14       66.94       77.70      7.16 o
  -2   5  14        5.51       12.41      5.11 o
  -1   5  14      150.58      146.88      9.25 o
   0   5  14       10.61        8.48      5.54 o
   1   5  14       21.06       21.29      5.65 o
   2   5  14       15.81       14.66      5.57 o
   3   5  14        0.26       -3.79      4.89 o
   4   5  14        1.52        7.52      5.53 o
   5   5  14       62.93       67.70      6.43 o
   6   5  14       18.49       17.85      5.05 o
  -8   6  14        3.19        4.34      7.98 o
  -7   6  14        0.66       -1.16      7.78 o
  -6   6  14       17.04       34.34      9.65 o
  -5   6  14        1.05       -3.25      7.21 o
  -4   6  14       37.24       44.49     10.31 o
  -3   6  14       49.04       73.35      6.85 o
  -2   6  14       83.75       83.76      7.42 o
  -1   6  14       10.45       10.71      7.84 o
   0   6  14        4.84        4.62      8.17 o
   1   6  14        5.30       -4.53      5.05 o
   2   6  14       13.01       10.02      5.48 o
   3   6  14        4.77       12.94      5.91 o
 -14   1  15       13.86        9.47      6.08 o
 -13   1  15        0.41        2.67      6.51 o
 -12   1  15        5.87        3.08      6.59 o
 -11   1  15       19.99       20.85      7.55 o
 -10   1  15       29.12       23.38      7.28 o
  -9   1  15        9.27        7.69      9.89 o
  -8   1  15       16.38       15.20      6.74 o
  -7   1  15      112.19       76.10      9.78 o
  -6   1  15        1.50        7.75      6.22 o
  -5   1  15      219.36      208.92     13.22 o
  -4   1  15        5.43        1.82      6.45 o
  -3   1  15      123.25       92.07      9.60 o
  -2   1  15       20.07       15.04      6.64 o
  -1   1  15      122.60       95.92      9.83 o
   0   1  15        2.26        3.15      5.61 o
   1   1  15        4.42        7.69      6.13 o
   2   1  15       43.68       48.70      8.18 o
   3   1  15        1.88       -4.38      5.24 o
   4   1  15        1.69       -5.39      5.39 o
   5   1  15       10.11        9.11      5.78 o
   6   1  15        3.66        4.20      4.88 o
   7   1  15        7.21       24.77      7.91 o
   8   1  15       36.61       46.39      9.57 o
   9   1  15      115.38      146.11      9.44 o
 -14   2  15       19.06       11.14      9.65 o
 -13   2  15        0.01       -6.27      6.27 o
 -12   2  15        2.83        8.20      9.35 o
 -11   2  15       18.25       14.90      7.12 o
 -10   2  15       55.30       60.80      9.01 o
  -9   2  15        1.02       10.71      6.33 o
  -8   2  15       17.73       26.26      7.00 o
  -7   2  15       44.67       38.41      7.68 o
  -6   2  15       20.25        0.10      5.85 o
  -5   2  15       11.23       11.54      6.09 o
  -4   2  15       34.03       39.21      7.23 o
  -3   2  15       14.79       -0.19      5.45 o
  -2   2  15       12.91        9.92      6.02 o
  -1   2  15       13.76       22.31      7.51 o
   0   2  15       26.42       30.93      7.33 o
   1   2  15       63.58       73.50     14.04 o
   2   2  15       22.30       18.02      5.55 o
   3   2  15       34.45       30.86      5.90 o
   4   2  15        1.06        3.59      6.43 o
   5   2  15        6.93       10.23      4.45 o
   6   2  15       44.85       41.80      7.57 o
   7   2  15       27.08       27.02      6.61 o
   8   2  15       18.89       20.13      5.65 o
   9   2  15        0.18       -2.71      4.65 o
 -13   3  15       20.11       13.56      7.57 o
 -12   3  15        4.64       15.20      7.28 o
 -11   3  15       15.02       19.94      9.17 o
 -10   3  15      110.77      132.36     11.38 o
  -9   3  15       44.51       49.58      8.27 o
  -8   3  15       13.36       31.55      7.41 o
  -7   3  15       45.34       37.33      7.54 o
  -6   3  15       14.09       14.07     12.07 o
  -5   3  15       46.03       47.72      7.63 o
  -4   3  15        0.50       -1.08      6.66 o
  -3   3  15        4.17       -3.40      4.28 o
  -2   3  15      137.11      154.44     12.69 o
  -1   3  15        7.84       10.94      5.25 o
   0   3  15       82.20       85.50      7.89 o
   1   3  15        3.24       -4.40      4.40 o
   2   3  15        8.40        4.37      9.22 o
   3   3  15        0.04        2.03      5.04 o
   4   3  15        2.28        0.18      5.11 o
   5   3  15       19.75       16.24      5.42 o
   6   3  15        2.90        3.16      4.99 o
   7   3  15      156.10      185.61      9.25 o
   8   3  15        0.09       -0.62      4.53 o
 -11   4  15        2.11        3.94      6.30 o
 -10   4  15        9.05        2.13      6.27 o
  -9   4  15        3.58        4.20      5.80 o
  -8   4  15       92.62      122.57     10.42 o
  -7   4  15        0.28       -0.55      6.15 o
  -6   4  15       16.66       14.38      5.47 o
  -5   4  15        0.04       -1.31      6.12 o
  -4   4  15        1.43        1.42      4.64 o
  -3   4  15        0.67       -2.04      4.71 o
  -2   4  15      153.28      143.51      9.56 o
  -1   4  15        0.02       12.67      6.01 o
   0   4  15      122.56      122.20     14.50 o
   1   4  15        3.52        9.82      5.56 o
   2   4  15        9.91       10.04      5.40 o
   3   4  15        0.29        5.74      5.33 o
   4   4  15        1.10        3.15      5.53 o
   5   4  15       29.40       24.38      6.84 o
   6   4  15       30.82       46.57      6.19 o
  -9   5  15        0.00        3.00      5.90 o
  -8   5  15       27.18       43.85     11.54 o
  -7   5  15        0.00        1.50      4.83 o
  -6   5  15        0.34        3.79      4.87 o
  -5   5  15       24.32       25.56      5.73 o
  -4   5  15       18.88       31.02      6.12 o
  -3   5  15        5.28        3.38      5.09 o
  -2   5  15       13.30       23.06      5.87 o
  -1   5  15       16.40       12.80      5.67 o
   0   5  15        1.03        4.30      4.95 o
   1   5  15        9.54       14.64      5.76 o
   2   5  15        1.95        1.07      5.20 o
   3   5  15       30.62       35.59      7.09 o
   4   5  15        4.30        4.81      6.13 o
 -12   0  16       68.76       84.25     15.40 o
 -11   0  16        1.63        3.52      9.17 o
 -10   0  16        2.00       -8.05      8.05 o
  -9   0  16        0.14       12.36      9.38 o
  -8   0  16        8.18        2.45      8.95 o
  -7   0  16       21.33        8.63      9.06 o
  -6   0  16       31.10       34.21     11.19 o
  -5   0  16        3.67        9.01      8.79 o
  -4   0  16      291.16      293.58     22.87 o
  -3   0  16        3.65       19.29     10.02 o
  -2   0  16       85.14       93.00     14.34 o
  -1   0  16       24.23       10.60      9.22 o
   0   0  16        7.92        8.74      9.22 o
   1   0  16       37.75       25.95     10.76 o
   2   0  16       53.66       60.70     13.75 o
   3   0  16      143.01      137.07     17.75 o
   4   0  16        6.75       21.80     11.14 o
   5   0  16       21.88       24.46     11.35 o
   6   0  16       17.35       32.77     12.63 o
   7   0  16       13.52       12.84     10.66 o
 -12   1  16        0.28       -0.25      6.78 o
 -11   1  16        0.42       -0.56      6.78 o
 -10   1  16        6.22       18.66      7.60 o
  -9   1  16       31.69       37.60      8.26 o
  -8   1  16       35.04       60.89     12.92 o
  -7   1  16       33.25       29.97      7.88 o
  -6   1  16       16.00       19.91      7.26 o
  -5   1  16        7.84        7.73      6.41 o
  -4   1  16       54.13       75.51      9.36 o
  -3   1  16       40.02       57.04      8.93 o
  -2   1  16       19.59       22.50      7.53 o
  -1   1  16        0.39        2.05      6.05 o
   0   1  16        3.86       -2.19     11.40 o
   1   1  16        0.00       -2.50      5.93 o
   2   1  16        0.09        5.52      6.14 o
   3   1  16       31.32       35.35      8.63 o
   4   1  16        4.42        8.15      7.18 o
   5   1  16        7.18        9.86      7.44 o
   6   1  16        0.11        2.44      6.76 o
   7   1  16        0.02       -2.11      6.76 o
 -12   2  16       20.83       25.84     10.55 o
 -11   2  16        6.42       18.03      7.46 o
 -10   2  16       44.36       46.75     11.51 o
  -9   2  16        2.60        3.81      6.45 o
  -8   2  16        0.09        2.03      6.16 o
  -7   2  16      169.22      145.57     11.99 o
  -6   2  16        2.70        6.45      6.29 o
  -5   2  16        7.36        3.07      6.34 o
  -4   2  16       52.77       49.69      8.22 o
  -3   2  16        2.66        0.24      5.99 o
  -2   2  16       19.96       11.91     10.18 o
  -1   2  16        3.27        5.34      6.10 o
   0   2  16        1.11        1.73      5.94 o
   1   2  16        2.30        6.77      5.96 o
   2   2  16        0.19       -1.95      8.15 o
   3   2  16        0.26        3.89      6.64 o
   4   2  16       20.54       12.88      7.32 o
   5   2  16       41.16       55.11      9.60 o
   6   2  16        0.02       -7.70      8.04 o
   7   2  16       40.91       50.92     10.07 o
 -11   3  16       23.27       31.11      8.19 o
 -10   3  16       10.00       12.28      7.17 o
  -9   3  16      156.76      182.11     27.34 o
  -8   3  16       25.73       39.90      8.09 o
  -7   3  16        9.88       19.22      6.99 o
  -6   3  16       24.80       20.78      7.02 o
  -5   3  16       88.78      102.23     10.28 o
  -4   3  16        1.49       -3.48      5.62 o
  -3   3  16        0.09       -5.33      5.56 o
  -2   3  16        1.42       -4.24      5.54 o
  -1   3  16       10.34        3.81      6.42 o
   0   3  16        0.00       -5.51      5.51 o
   1   3  16        0.38        5.27      6.17 o
   2   3  16       12.63       10.64      6.91 o
   3   3  16        6.77       20.95      7.38 o
   4   3  16        7.25       12.65      7.43 o
   5   3  16        5.30        0.70      6.85 o
  -9   4  16       55.54       78.89     12.31 o
  -8   4  16       23.27       36.80      8.06 o
  -7   4  16      148.23      183.11     13.15 o
  -6   4  16        1.09       -1.41      6.35 o
  -5   4  16        5.69        3.79      7.54 o
  -4   4  16       12.77       22.42      6.98 o
  -3   4  16       31.37       24.50      7.18 o
  -2   4  16        0.02        0.72      5.79 o
  -1   4  16       11.27        6.70      5.59 o
   0   4  16        8.88        4.15      5.71 o
   1   4  16        1.09        0.95      5.29 o
   2   4  16        0.35        4.80      5.54 o
   3   4  16        3.41       -1.12      5.53 o
  -4   5  16       47.09       61.48     13.32 o
  -3   5  16        9.06       22.15      7.18 o
  -2   5  16        0.07        1.81      5.19 o
  -1   5  16        1.55        6.10      8.61 o
 -10   1  17       15.17       15.06      7.46 o
  -9   1  17        7.17        5.92      7.32 o
  -8   1  17        0.91       -4.29      6.40 o
  -7   1  17        2.87        2.11      6.51 o
  -6   1  17       15.16       16.27      7.17 o
  -5   1  17       73.13       57.46      9.48 o
  -4   1  17       57.74       89.15     10.53 o
  -3   1  17       29.19       21.90      9.86 o
  -2   1  17        3.59       -2.79      6.41 o
  -1   1  17        5.85       -3.16     10.44 o
   0   1  17       40.55       41.54      9.46 o
   1   1  17       35.79       44.88      9.02 o
   2   1  17       14.37       11.81      7.07 o
   3   1  17       18.07       17.43      7.93 o
   4   1  17       18.63       25.45      8.44 o
   5   1  17        7.32       17.80      8.29 o
  -9   2  17       25.88       16.84     12.20 o
  -8   2  17        1.61       -2.25      6.31 o
  -7   2  17       29.01       23.53      7.64 o
  -6   2  17        3.27        6.20      6.51 o
  -5   2  17        0.66       -2.02      6.21 o
  -4   2  17       22.08       24.31      7.85 o
  -3   2  17        6.97        0.45      6.59 o
  -2   2  17       32.17       41.86      8.65 o
  -1   2  17        4.97       -3.56      6.09 o
   0   2  17       59.25       54.10      9.46 o
   1   2  17       17.29       32.49      8.46 o
   2   2  17        1.71        0.52      6.87 o
   3   2  17        9.20        4.22      7.15 o
   4   2  17       55.62       86.61     11.36 o
  -7   3  17       45.73       50.55     11.96 o
  -6   3  17       24.12       39.94      8.21 o
  -5   3  17       19.10       19.42     15.67 o
  -4   3  17        0.88       -0.88      6.59 o
  -3   3  17        2.10        0.01      6.24 o
  -2   3  17        0.01        2.85      6.31 o
  -1   3  17       47.26       54.23      9.36 o
   0   3  17        6.02        7.64      6.98 o
   1   3  17       11.12        3.48      7.03 o
   2   3  17       14.73       12.27      8.21 o
  -7   0  18        1.04       -8.90      8.90 o
  -6   0  18       16.45       25.10     12.47 o
  -5   0  18        3.25       -6.29      9.43 o
  -4   0  18       93.93      120.07     17.00 o
  -3   0  18        7.75       29.68     12.36 o
  -2   0  18       60.50       72.00     15.56 o
  -1   0  18        0.12        4.58     10.71 o
   0   0  18        3.92       11.56     10.92 o
   1   0  18       16.81       -8.90      8.90 o
  -6   1  18        1.09       -3.94      7.89 o
  -5   1  18       27.46       29.16      8.69 o
  -4   1  18        7.81        7.04      7.45 o
  -3   1  18        0.46        5.88     10.79 o
  -2   1  18       25.82       43.15      9.28 o
  -1   1  18       12.92       18.08      8.22 o
   0   1  18        9.07       16.62      8.18 o
  -4   2  18        0.14        1.07      8.42 o
  -3   2  18        7.98        7.76      7.27 o
  -2   2  18        4.20       -0.02      6.98 o
 
